# Supplementary material for: Phagotrophic Protists and Their Associates: Evidence for Preferential Grazing in an Abiotically Driven Soil Ecosystem
Source: Microorganisms. 2021 Jul 21;9(8):1555. doi: 10.3390/microorganisms9081555 (PMC8398437; doi:10.3390/microorganisms9081555)
Supplement: Supplementary file 1 [file microorganisms-09-01555-s001.zip]

Archive with 2 entries (2 files):
- ProtistNetworkPaper_Supplemental Tables.xlsx
- SupplementalFigs1&2.pdf
