# Supplementary material for: Phagotrophic Protists and Their Associates: Evidence for Preferential Grazing in an Abiotically Driven Soil Ecosystem
Source: Microorganisms. 2021 Jul 21;9(8):1555. doi: 10.3390/microorganisms9081555 (PMC8398437; doi:10.3390/microorganisms9081555)
Supplement: Supplementary file 1 [file microorganisms-09-01555-s001.zip › ProtistNetworkPaper_Supplemental Tables.xlsx]

## Sheet: TblS1_pRDA-results
		Table S1 - Partial redundancy analysis results by biotic subdivision (e.g. All Biota) and statistical component (e.g. Abiotic & Shared) for each of five phagotrophic protist response groups: Cercozoa, Ciliophora, Amoebozoa, Discoba, and other phagotrophic protists. There are 11 biotic subdivisions, 10 biotic subgroups (e.g. Metazoa) and the All Biota combined subdivision (results highlighted in b…
		Cercozoa
Fraction			All Biota				Ciliophora				Amoebozoa
fraction [a+b]		Test Components	DF	F-value	P-value	Adj. R^2	DF	F-value	P-value	Adj. R^2	DF	F-value	P-value	Adj. R^2
fraction [b+c]		Abiotic & Shared	10	1.1851	0.308	0.10368	10	1.1851	0.31	0.10368	10	1.1851	0.295	0.10368
fraction [a+b+c]		Biotic & Shared	5	2.5212	0.003	0.3222	4	1.8061	0.036	0.16772	2	1.3187	0.226	0.03832
fraction [a]		Abiotic, Shared & Biotic	15	3.4963	0.044	0.70063	14	1.2547	0.383	0.18226	12	1.0803	0.446	0.05681
fraction [b]		Abiotic	10	2.3905	0.136	0.37843	10	1.0213	0.522	0.01453	10	1.0274	0.454	0.01849
fraction [c]		Shared	0	NA	NA	-0.27475	0	NA	NA	0.08914	0	NA	NA	0.08519
fraction [d]		Biotic	5	3.3928	0.131	0.59695	4	1.1441	0.459	0.07858	2	0.8509	0.55	-0.04687
		Residuals	NA	NA	NA	0.29937	NA	NA	NA	0.81774	NA	NA	NA	0.94319
Fraction			Discoba				Chlorophyta				Streptophyta
fraction [a+b]		Test Components	DF	F-value	P-value	Adj. R^2	DF	F-value	P-value	Adj. R^2	DF	F-value	P-value	Adj. R^2
fraction [b+c]		Abiotic & Shared	10	1.1851	0.314	0.10368	10	1.1851	0.277	0.10368	10	1.1851	0.323	0.10368
fraction [a+b+c]		Biotic & Shared	2	1.2726	0.251	0.03295	2	1.0241	0.418	0.003	2	1.248	0.252	0.03007
fraction [a]		Abiotic, Shared & Biotic	12	0.9258	0.611	-0.05895	12	0.9548	0.584	-0.03513	12	0.9339	0.574	-0.05219
fraction [b]		Abiotic	10	0.8785	0.659	-0.0919	10	0.9484	0.553	-0.03813	10	0.8905	0.638	-0.08226
fraction [c]		Shared	0	NA	NA	0.19558	0	NA	NA	0.14181	0	NA	NA	0.18594
fraction [d]		Biotic	2	0.5393	0.781	-0.16263	2	0.5977	0.743	-0.13881	2	0.5556	0.764	-0.15587
		Residuals	NA	NA	NA	1.05895	NA	NA	NA	1.03513	NA	NA	NA	1.05219
Fraction			Bacteria				Fungi				Metazoa
fraction [a+b]		Test Components	DF	F-value	P-value	Adj. R^2	DF	F-value	P-value	Adj. R^2	DF	F-value	P-value	Adj. R^2
fraction [b+c]		Abiotic & Shared	10	1.1851	0.303	0.10368	10	1.1851	0.321	0.10368	10	1.1851	0.299	0.10368
fraction [a+b+c]		Biotic & Shared	6	3.2544	0.001	0.45811	2	1.0391	0.366	0.00486	2	2.121	0.032	0.1229
fraction [a]		Abiotic, Shared & Biotic	16	NA	NA	NA	12	0.8906	0.633	-0.08934	12	1.6481	0.077	0.32709
fraction [b]		Abiotic	10	NA	NA	NA	10	0.8789	0.632	-0.0942	10	1.4248	0.182	0.20419
fraction [c]		Shared	0	NA	NA	NA	0	NA	NA	0.19788	0	NA	NA	-0.10051
fraction [d]		Biotic	6	NA	NA	NA	2	0.4684	0.86	-0.19302	2	1.996	0.136	0.22341
		Residuals	NA	NA	NA	NA	NA	NA	NA	1.08934	NA	NA	NA	0.67291
			Other Phototrophic Protists				Other Phagotrophic Protists
		Test Components	DF	F-value	P-value	Adj. R^2	DF	F-value	P-value	Adj. R^2
		Abiotic & Shared	10	1.1851	0.295	0.10368	10	1.1851	0.307	o.10368
		Biotic & Shared	2	1.0037	0.459	0.00046	2	1.1713	0.339	0.02097
		Abiotic, Shared & Biotic	12	0.9679	0.549	-0.02467	12	1.1783	0.343	0.11798
		Abiotic	10	0.9657	0.541	-0.02513	10	1.154	0.334	0.09701
		Shared	0	NA	NA	0.12881	0	NA	NA	0.00667
		Biotic	2	0.6242	0.725	-0.12835	2	1.0486	0.44	0.0143
		Residuals	NA	NA	NA	1.02467	NA	NA	NA	0.88202
		Ciliophora
			All Biota				Amoebozoa				Cercozoa
		Test Components	DF	F-value	P-value	Adj. R^2	DF	F-value	P-value	Adj. R^2	DF	F-value	P-value	Adj. R^2
		Abiotic & Shared	10	1.0321	0.441	0.01966	10	1.0321	0.455	0.01966	10	1.0321	0.414	0.01966
		Biotic & Shared	5	2.2262	0.001	0.27703	2	1.5914	0.031	0.06883	2	1.3133	0.13	0.03769
		Abiotic, Shared & Biotic	15	2.4511	0.024	0.57635	12	1.2897	0.141	0.17849	12	1.0276	0.441	0.02028
		Abiotic	10	1.7772	0.194	0.29932	10	1.1869	0.268	0.10965	10	0.9751	0.547	-0.0174
		Shared	0	NA	NA	-0.27966	0	NA	NA	-0.09	0	NA	NA	0.03706
		Biotic	5	2.5768	0.103	0.55669	2	1.58	0.149	0.15883	2	1.0019	0.487	0.00063
		Residuals	NA	NA	NA	0.42365	NA	NA	NA	0.82151	NA	NA	NA	0.97972
			Discoba				Chlorophyta				Streptophyta
		Test Components	DF	F-value	P-value	Adj. R^2	DF	F-value	P-value	Adj. R^2	DF	F-value	P-value	Adj. R^2
		Abiotic & Shared	10	1.0321	0.435	0.01966	10	1.0321	0.424	0.01966	10	1.0321	0.414	0.01966
		Biotic & Shared	2	1.5554	0.062	0.06491	2	1.8933	0.002	0.10044	2	1.4244	0.115	0.05038
		Abiotic, Shared & Biotic	12	1.0344	0.427	0.02516	12	1.099	0.329	0.06911	12	1.0549	0.41	0.03954
		Abiotic	10	0.9429	0.621	-0.03975	10	0.9529	0.584	-0.03134	10	0.9842	0.538	-0.01084
		Shared	0	NA	NA	0.05941	0	NA	NA	0.051	0	NA	NA	0.03049
		Biotic	2	1.0169	0.471	0.00551	2	1.1594	0.379	0.04945	2	1.0621	0.436	0.01988
		Residuals	NA	NA	NA	0.97484	NA	NA	NA	0.93089	NA	NA	NA	0.96046
			Bacteria				Fungi				Metazoa
		Test Components	DF	F-value	P-value	Adj. R^2	DF	F-value	P-value	Adj. R^2	DF	F-value	P-value	Adj. R^2
		Abiotic & Shared	10	1.0321	0.422	0.01966	10	1.0321	0.425	0.01966	10	1.0321	0.436	0.01966
		Biotic & Shared	5	2.6949	0.001	0.34626	2	1.9368	0.001	0.10483	2	1.8227	0.005	0.09325
		Abiotic, Shared & Biotic	15	1.8166	0.129	0.43361	12	1.1824	0.22	0.12033	12	1.1853	0.186	0.12201
		Abiotic	10	1.1696	0.459	0.08735	10	1.0247	0.464	0.01551	10	1.0459	0.442	0.02876
		Shared	0	NA	NA	-0.0677	0	NA	NA	0.00415	0	NA	NA	-0.0091
		Biotic	5	1.877	0.245	0.41395	2	1.3433	0.281	0.10068	2	1.3497	0.271	0.10235
		Residuals	NA	NA	NA	0.56639	NA	NA	NA	0.87967	NA	NA	NA	0.87799
			Other Phototrophic Protists				Other Phagotrophic Protists
		Test Components	DF	F-value	P-value	Adj. R^2	DF	F-value	P-value	Adj. R^2
		Abiotic & Shared	10	1.0321	0.418	0.01966	10	1.0321	0.416	0.01966
		Biotic & Shared	2	1.8418	0.011	0.0952	2	1.4396	0.095	0.05208
		Abiotic, Shared & Biotic	12	1.1639	0.264	0.10947	12	1.0322	0.467	0.02357
		Abiotic	10	1.0224	0.464	0.01427	10	0.9591	0.58	-0.02851
		Shared	0	NA	NA	0.00539	0	NA	NA	0.04817
		Biotic	2	1.3026	0.258	0.08982	2	1.012	0.482	0.00392
		Residuals	NA	NA	NA	0.89053	NA	NA	NA	0.97643
		Amoebozoa
			All Biota				Ciliophora				Cercozoa
		Test Components	DF	F-value	P-value	Adj. R^2	DF	F-value	P-value	Adj. R^2	DF	F-value	P-value	Adj. R^2
		Abiotic & Shared	10	1.0075	0.511	0.00469	10	1.0075	0.515	0.00469	10	1.0075	0.475	0.00469
		Biotic & Shared	5	6.0411	0.001	0.6117	3	3.4379	0.001	0.31371	2	2.6862	0.002	0.17408
		Abiotic, Shared & Biotic	15	0.8876	0.619	-0.11779	13	1.4492	0.223	0.26739	12	1.9113	0.021	0.40598
		Abiotic	10	0.2821	0.96	-0.72949	10	0.9178	0.556	-0.04632	10	1.5466	0.094	0.2319
		Shared	0	NA	NA	0.73417	0	NA	NA	0.05101	0	NA	NA	-0.22722
		Biotic	5	0.8685	0.661	-0.12247	3	1.7172	0.204	0.2627	2	3.0267	0.032	0.4013
		Residuals	NA	NA	NA	1.11779	NA	NA	NA	0.73261	NA	NA	NA	0.59402
			Discoba				Chlorophyta				Streptophyta
		Test Components	DF	F-value	P-value	Adj. R^2	DF	F-value	P-value	Adj. R^2	DF	F-value	P-value	Adj. R^2
		Abiotic & Shared	10	1.0075	0.479	0.00469	10	1.0075	0.503	0.00469	10	1.0075	0.505	0.00469
		Biotic & Shared	2	2.8027	0.037	0.1839	2	2.9579	0.005	0.19662	2	3.3748	0.003	0.2289
		Abiotic, Shared & Biotic	12	1.5723	0.106	0.30032	12	1.6734	0.065	0.33557	12	1.5461	0.081	0.29057
		Abiotic	10	1.233	0.307	0.11642	10	1.2928	0.26	0.13895	10	1.1217	0.374	0.06167
		Shared	0	NA	NA	-0.11174	0	NA	NA	-0.13427	0	NA	NA	-0.05699
		Biotic	2	2.2676	0.085	0.29564	2	2.494	0.062	0.33088	2	2.209	0.09	0.28589
		Residuals	NA	NA	NA	0.69968	NA	NA	NA	0.66443	NA	NA	NA	0.70943
			Bacteria				Fungi				Metazoa
		Test Components	DF	F-value	P-value	Adj. R^2	DF	F-value	P-value	Adj. R^2	DF	F-value	P-value	Adj. R^2
		Abiotic & Shared	10	1.0075	0.471	0.00469	10	1.0075	0.481	0.00469	10	1.0075	0.488	0.00469
		Biotic & Shared	5	5.5129	0.001	0.58511	3	3.3842	0.009	0.30894	2	3.6378	0.002	0.24796
		Abiotic, Shared & Biotic	15	2.106	0.22	0.50904	13	1.446	0.221	0.26599	12	1.6778	0.063	0.33702
		Abiotic	10	0.8296	0.681	-0.07606	10	0.9239	0.586	-0.04295	10	1.1881	0.327	0.08906
		Shared	0	NA	NA	0.08075	0	NA	NA	0.04763	0	NA	NA	-0.08438
		Biotic	5	2.2328	0.216	0.50436	3	1.712	0.192	0.2613	2	2.5038	0.068	0.33234
		Residuals	NA	NA	NA	0.49096	NA	NA	NA	0.73401	NA	NA	NA	0.66298
			Other Phototrophic Protists				Other Phagotrophic Protists
		Test Components	DF	F-value	P-value	Adj. R^2	DF	F-value	P-value	Adj. R^2
		Abiotic & Shared	10	1.0075	0.497	0.00469	10	1.0075	0.494	0.00469
		Biotic & Shared	3	3.6323	0.003	0.33046	2	2.4436	0.034	0.15286
		Abiotic, Shared & Biotic	13	1.638	0.141	0.34139	12	1.3908	0.166	0.22667
		Abiotic	10	1.0216	0.515	0.01094	10	1.1336	0.399	0.07381
		Shared	0	NA	NA	-0.00625	0	NA	NA	-0.06912
		Biotic	3	2.0225	0.126	0.33671	2	1.8612	0.153	0.22199
		Residuals	NA	NA	NA	0.65861	NA	NA	NA	0.77333
		Discoba
			All Biota				Ciliophora				Cercozoa
		Test Components	DF	F-value	P-value	Adj. R^2	DF	F-value	P-value	Adj. R^2	DF	F-value	P-value	Adj. R^2
		Abiotic & Shared	10	1.0941	0.385	0.05553	10	1.0941	0.404	0.05553	10	1.0941	0.373	0.05553
		Biotic & Shared	5	10.9327	0.001	0.75633	4	3.0583	0.018	0.33975	3	2.7576	0.006	0.24786
		Abiotic, Shared & Biotic	15	4.6312	0.045	0.77295	14	1.2676	0.429	0.18974	13	1.267	0.253	0.17828
		Abiotic	10	1.0805	0.658	0.01661	10	0.7778	0.696	-0.15001	10	0.8899	0.632	-0.06959
		Shared	0	NA	NA	0.03892	0	NA	NA	0.20554	0	NA	NA	0.12512
		Biotic	5	4.7916	0.067	0.71742	4	1.2485	0.387	0.13421	3	1.2988	0.338	0.12275
		Residuals	NA	NA	NA	0.22705	NA	NA	NA	0.81026	NA	NA	NA	0.82172
			Amoebozoa				Chlorophyta				Streptophyta
		Test Components	DF	F-value	P-value	Adj. R^2	DF	F-value	P-value	Adj. R^2	DF	F-value	P-value	Adj. R^2
		Abiotic & Shared	10	1.0941	0.399	0.05553	10	1.0941	0.394	0.05553	10	1.0941	0.387	0.05553
		Biotic & Shared	2	2.6612	0.045	0.17195	2	3.4008	0.041	0.23083	2	2.5503	0.048	0.16233
		Abiotic, Shared & Biotic	12	1.0112	0.522	0.00833	12	1.1531	0.386	0.10302	12	1.0688	0.449	0.04908
		Abiotic	10	0.769	0.775	-0.16362	10	0.8005	0.701	-0.1278	10	0.8333	0.698	-0.11324
		Shared	0	NA	NA	0.21915	0	NA	NA	0.18333	0	NA	NA	0.16877
		Biotic	2	0.8572	0.582	-0.0472	2	1.1589	0.372	0.0475	2	0.9797	0.51	-0.00645
		Residuals	NA	NA	NA	0.99167	NA	NA	NA	0.89698	NA	NA	NA	0.95092
			Bacteria				Fungi				Metazoa
		Test Components	DF	F-value	P-value	Adj. R^2	DF	F-value	P-value	Adj. R^2	DF	F-value	P-value	Adj. R^2
		Abiotic & Shared	10	1.0941	0.388	0.05553	10	1.0941	0.375	0.05553	10	1.0941	0.406	0.05553
		Biotic & Shared	6	32.0889	0.001	0.921	2	3.7348	0.01	0.25476	3	2.5567	0.032	0.22594
		Abiotic, Shared & Biotic	16	NA	NA	NA	12	1.1619	0.383	0.10826	13	1.2655	0.289	0.17745
		Abiotic	10	NA	NA	NA	10	0.77	0.699	-0.1465	10	0.9234	0.589	-0.04849
		Shared	0	NA	NA	NA	0	NA	NA	0.20203	0	NA	NA	0.10402
		Biotic	6	NA	NA	NA	2	1.1774	0.359	0.05273	3	1.2964	0.349	0.12192
		Residuals	NA	NA	NA	NA	NA	NA	NA	0.89174	NA	NA	NA	0.82255
			Other Phototrophic Protists				Other Phagotrophic Protists
		Test Components	DF	F-value	P-value	Adj. R^2	DF	F-value	P-value	Adj. R^2
		Abiotic & Shared	10	1.0941	0.377	0.0553	10	1.0941	0.415	0.05553
		Biotic & Shared	3	2.7104	0.05	0.24283	2	3.67	0.042	0.25024
		Abiotic, Shared & Biotic	13	1.2873	0.291	0.18923	12	1.1662	0.344	0.11083
		Abiotic	10	0.9141	0.589	-0.0536	10	0.7805	0.702	-0.1394
		Shared	0	NA	NA	0.10913	0	NA	NA	0.19493
		Biotic	3	1.3298	0.301	0.1337	2	1.1866	0.381	0.0553
		Residuals	NA	NA	NA	0.81077	NA	NA	NA	0.88917
		Other Phagotrophic Protist
			All Biota				Ciliophora				Cercozoa
		Test Components	DF	F-value	P-value	Adj. R^2	DF	F-value	P-value	Adj. R^2	DF	F-value	P-value	Adj. R^2
		Abiotic & Shared	10	2.4513	0.038	0.47563	10	2.4513	0.033	0.47563	10	2.4513	0.042	0.47563
		Biotic & Shared	5	184.991	0.001	0.98291	3	23.0739	0.002	0.8054	2	5.7831	0.001	0.37417
		Abiotic, Shared & Biotic	15	74.3062	0.002	0.98566	13	6.6752	0.001	0.82178	12	2.2658	0.045	0.48701
		Abiotic	10	1.2111	0.524	0.00275	10	1.1195	0.501	0.01638	10	1.3079	0.302	0.11284
		Shared	0	NA	NA	0.47288	0	NA	NA	0.45925	0	NA	NA	0.36279
		Biotic	5	43.6739	0.002	0.51003	3	4.8846	0.014	0.34615	2	1.0666	0.438	0.01138
		Residuals	NA	NA	NA	0.01434	NA	NA	NA	0.17822	NA	NA	NA	0.51299
			Amoebozoa				Discoba				Chlorophyta
		Test Components	DF	F-value	P-value	Adj. R^2	DF	F-value	P-value	Adj. R^2	DF	F-value	P-value	Adj. R^2
		Abiotic & Shared	10	2.4513	0.033	0.47563	10	2.4513	0.033	0.47563	10	2.4513	0.028	0.47563
		Biotic & Shared	2	11.2179	0.001	0.56087	2	7.0947	0.016	0.43241	2	10.1323	0.001	0.53305
		Abiotic, Shared & Biotic	12	3.768	0.017	0.67491	12	7.9936	0.003	0.83988	12	2.7996	0.047	0.57441
		Abiotic	10	1.4911	0.334	0.11403	10	4.5626	0.064	0.40747	10	1.1361	0.449	0.04136
		Shared	0	NA	NA	0.36159	0	NA	NA	0.06816	0	NA	NA	0.43427
		Biotic	2	2.8389	0.073	0.19928	2	7.8245	0.004	0.36425	2	1.6963	0.209	0.09878
		Residuals	NA	NA	NA	0.32509	NA	NA	NA	0.16012	NA	NA	NA	0.42559
			Streptophyta				Bacteria				Fungi
		Test Components	DF	F-value	P-value	Adj. R^2	DF	F-value	P-value	Adj. R^2	DF	F-value	P-value	Adj. R^2
		Abiotic & Shared	10	2.4513	0.036	0.47563	10	2.4513	0.038	0.47563	10	2.4513	0.038	0.47563
		Biotic & Shared	2	4.4544	0.011	0.30158	5	62.0723	0.001	0.95021	2	7.1817	0.003	0.43589
		Abiotic, Shared & Biotic	12	2.831	0.034	0.57863	15	72.0257	0.01	0.9852	12	8.7336	0.004	0.85295
		Abiotic	10	1.9205	0.148	0.27705	10	3.6015	0.229	0.03499	10	4.9705	0.063	0.41705
		Shared	0	NA	NA	0.19857	0	NA	NA	0.44064	0	NA	NA	0.05857
		Biotic	2	1.7333	0.192	0.103	5	42.3286	0.005	0.50958	2	8.6975	0.001	0.37732
		Residuals	NA	NA	NA	0.42137	NA	NA	NA	0.0148	NA	NA	NA	0.14705
			Metazoa				Other Phototrophic Protists
		Test Components	DF	F-value	P-value	Adj. R^2	DF	F-value	P-value	Adj. R^2
		Abiotic & Shared	10	2.4513	0.045	0.47563	10	2.4513	0.04	0.47563
		Biotic & Shared	2	9.7433	0.002	0.5222	2	12.5001	0.001	0.58975
		Abiotic, Shared & Biotic	12	3.1367	0.032	0.61576	12	7.5301	0.001	0.83044
		Abiotic	10	1.3409	0.387	0.09357	10	2.9873	0.068	0.24069
		Shared	0	NA	NA	0.38206	0	NA	NA	0.23494
		Biotic	2	2.0941	0.136	0.14014	2	7.2775	0.004	0.35481
		Residuals	NA	NA	NA	0.38424	NA	NA	NA	0.16956

## Sheet: TblS2_Ntwrk_Names
	Table S2 - Taxonomic reference for OTUs in network diagrams. Bacterial OTUs are listed on the left, eukaryotic on the right. For bacteria, both the family and phylum level taxonomy are listed. For the Eukarya only genus is listed. OTUs with an unidentified Family (Bacteria) or Genus (Eukarya) designation are listed as “Ud.” plus the lowest resolution taxonomic available (e.g., Order).
	Cercozoa Network
	Bacteria			OTU	Family	Phylum	Streptophyta
	OTU	Family	Phylum	504	Rhodocyclaceae	Proteobacteria	98	Anomobryum
	301	0319-6G20	Proteobacteria	505	Rhodospirillaceae	Proteobacteria	101	Bryum
	312	Acidobacteriaceae	Acidobacteria	509	Ruminococcaceae	Firmicutes	115	Imbribryum
	314	Acidobacteriaceae	Acidobacteria	523	Streptosporangiaceae	Actinobacteria	117	Lygodium
	318	Actinospicaceae	Actinobacteria	531	Thermaceae	Deinococcus-Thermus	118	Marchantia
	319	Alcaligenaceae	Proteobacteria	537	Thermoleophilaceae	Actinobacteria	120	Mielichhoferia
	323	Anaerolineaceae	Chloroflexi	545	Trueperaceae	Deinococcus-Thermus	126	Rosulabryum
	330	Ud. Thermomicrobia	Chloroflexi	546	Tsukamurellaceae	Actinobacteria	Fungi
	334	Beijerinckiaceae	Proteobacteria	550	Ud. Anaerolineales	Chloroflexi	188	Sporobolomyces
	337	Burkholderiaceae	Proteobacteria	557	Ud. Candidatus_Solibacter	Acidobacteria	Metazoa
	340	Candidatus_Alysiosphaera	Proteobacteria	560	Ud. Chlamydiales	Chlamydiae	218	Plectus
	350	Caulobacteraceae	Proteobacteria	567	Ud. Corynebacteriales	Actinobacteria	224	Adineta
	354	Chlorobiaceae	Chlorobi	572	Ud. Desulfovibrionales	Proteobacteria	235	Macrobiotus
	360	Chthonomonadaceae	Armatimonadetes	574	Desulfuromonadales	Proteobacteria	238	Ud. Tardigrada
	366	Clostridiaceae	Firmicutes	580	Ktedonobacterales	Chloroflexi	Amoebozoa
	371	Corynebacteriaceae	Actinobacteria	594	Ud. Rhodospirillales	Proteobacteria	44	Acanthamoeba
	373	Cryomorphaceae	Bacteroidetes	601	Ud. Streptomycetales	Actinobacteria	Cercozoa
	387	Ud. Chthoniobacterales	Verrucomicrobia	616	Ud. Cyanobacteria	Cyanobacteria	242	Ud. Filosa-Imbricatea
	398	Desulfuromonadaceae	Proteobacteria	617	Ud. Cytophagia	Bacteroidetes	244	Cercomonas
	430	Hyphomicrobiaceae	Proteobacteria	626	Ud. Xanthomonadales	Proteobacteria	248	Metabolomonas
	444	Methylocystaceae	Proteobacteria	631	Ud. Chlorobi	Chlorobi	250	Ud. Allapsidae
	462	Nitriliruptoraceae	Actinobacteria	638	Veillonellaceae	Firmicutes	251	Allapsidae Group-Te
	466	Nocardiaceae	Actinobacteria	639	Verrucomicrobiaceae	Verrucomicrobia	254	Ud. Glissomonadida
	470	Opitutaceae	Verrucomicrobia	642	wr0007 (Rhodospirillales)	Proteobacteria	255	Flectomonas
	489	Polyangiaceae	Proteobacteria	643	Xanthobacteraceae	Proteobacteria	256	Neoheteromita
	496	Pseudomonadaceae	Proteobacteria	Chlorophyta			257	Sandona
	499	Incertae Sedis (Rhodospirillales)	Proteobacteria	82	Ud. Prasioles		258	Ud. Sandonidae
	501	Rhizobiaceae	Proteobacteria	90	Chlorothrix		259	Ud. Rhogostoma-lineage
	Ciliophora Network
	Bacteria						Ciliophora
	OTU	Family	Phylum	OTU	Family	Phylum	10	Etoschophrya
	302	480-2 (Solirubrobacterales)	Actinobacteria	472	Oxalobacteraceae	Proteobacteria	17	Opisthonecta
	307	Order_incertae sedis	Acidobacteria	501	Rhizobiaceae	Proteobacteria	22	Ud. Chilodonellidae
	330	Ud. Thermomicrobia	Chloroflexi	506	Rhodothermaceae	Bacteroidetes	23	Pseudochilodonopsis
	337	Burkholderiaceae	Proteobacteria	516	Sphingobacteriaceae	Bacteroidetes	31	Gonostomum
	354	Chlorobiaceae	Chlorobi	537	Thermoleophilaceae	Actinobacteria	33	Ud. Oxytrichidae
	356	Chloroflexi Incertae Sedis	Chloroflexi	541	Thermosporotrichaceae	Chloroflexi	Streptophyta
	380	Subsection III (Cyanobacteria)	Cyanobacteria	545*	Trueperaceae	Deinococcus-Thermus	101	Bryum
	399	Dehalococcoidetes Incertae Sedis	Chloroflexi	589	Ud. Planctomycetales	Planctomycetes	117	Lygodium
	415	Geobacteraceae	Proteobacteria	619	Ud. Deltaproteobacteria	Proteobacteria	Metazoa
	453	Moraxellaceae	Proteobacteria	642	wr0007 (Rhodospirillales)	Proteobacteria	224	Adineta
	Amoebozoa Network
	Bacteria						Amoebozoa
	OTU	Family	Phylum	OTU	Family	Phylum	37	Schizoplasmodiopsis
	302	480-2 (Solirubrobacterales)	Actinobacteria	545	Trueperaceae	Deinococcus-Thermus	41	Ud. Variosea
	307	Order_incertae sedis	Acidobacteria	572	Ud. Desulfovibrionales	Proteobacteria	43	Stenamoeba
	314	Acidobacteriaceae_K22	Acidobacteria	576	Ud. Flavobacteriales	Bacteroidetes	44	Acanthamoeba
	330	bacterium_Ellin6505 (Thermomicrobia)	Chloroflexi	589	Ud. Planctomycetales	Planctomycetes	45	Protacanthamoeba
	337	Burkholderiaceae	Proteobacteria	635	Ud. Planctomycetes	Planctomycetes	46	Cochliopodium
	356	Chloroflexi_Incertae_Sedis	Chloroflexi	642	wr0007 (Rhodospirillales)	Proteobacteria	53	Ptolemeba
	398	Desulfuromonadaceae	Proteobacteria				Streptophyta
	406	Euzebyaceae	Actinobacteria				101	Bryum
	418	GR-WP33-58 (Desulfuromonadales)	Proteobacteria				117	Lygodium
	488	Planococcaceae	Firmicutes				Metazoa
	501	Rhizobiaceae	Proteobacteria				231	Ud. Rotifera
	511	Sanguibacteraceae	Actinobacteria				224	Adineta
	537	Thermoleophilaceae	Actinobacteria				Cercozoa
							257	Sandona
	Other Phagotrophic Protists and Discoba Network
	Bacteria			Streptophyta
	OTU	Family	Phylum	101	Bryum
	307	Order_incertae sedis	Acidobacteria	117	Lygodium
	322	Alteromonadaceae	Proteobacteria	Metazoa
	373	Burkholderiaceae	Proteobacteria	224	Adineta
	398	Desulfuromonadaceae	Proteobacteria	231	Ud. Rotifera
	501	Rhizobiaceae	Proteobacteria	Other Phagotrophic Protists
	540	Thermomonosporaceae	Actinobacteria	275	Spumella
	545	Trueperaceae	Deinococcus-Thermus	Discoba
	581	Ud. Lactobacillales	Firmicutes	134	Keelungia
	589	Ud. Planctomycetales	Planctomycetes	Cercozoa
	635	Ud. Planctomycetes	Planctomycetes	257	Sandona
	642	wr0007 (Rhodospirillales)	Proteobacteria

## Sheet: TblS3_EnvDispMANTests
Table S3- Tabulated results of MANOVA tests on pairs of associated taxa from the co-occurrence analysis. Column K (Process1) indicates whether the co-occurrence displayed by the taxa pair is likely due to dispersal limitation. Column M (Process2) indicates whether the pair is associated due to environmental filtering, and Column N (Final_process) indicates the final decision on what likely explai…
	Pair	Sp1_OTU	Sp1_Phylum/Supergroup	Sp1_Genus	Sp2_OTU	Sp1_Phylum/Supergroup	Sp1_Genus/Family	Weight	Dispersal_pvalue	Process1	Filtering_pvalue	Process2	Final_process	Sp1.y	Sp2.y	CoPres	CoAbs	Shap_crdX_11	Shap_crdY_11	Shap_crdX_00	Shap_crdY_00	Shap_Env1_11	Shap_Env2_11	Shap_Env1_00	Shap_Env2_00
95	33_101	33	Ciliophora	Gonostomum	101	Streptophyta	Bryum	0.0429	0.0025	dispersal_limitation	0.0005	filtering	Disp_OR_filtering	33	101	2	11	LOW SAMPLE COUNT	LOW SAMPLE COUNT	LOW SAMPLE COUNT	LOW SAMPLE COUNT	LOW SAMPLE COUNT	LOW SAMPLE COUNT	LOW SAMPLE COUNT	LOW SAMPLE COUNT
115	45_101	45	Amoebozoa	Protocanthamoeba	101	Streptophyta	Bryum	0.0429	0.1327	no_dispersal_limitation	0.0293	filtering	filtering	45	101	2	11	LOW SAMPLE COUNT	LOW SAMPLE COUNT	LOW SAMPLE COUNT	LOW SAMPLE COUNT	LOW SAMPLE COUNT	LOW SAMPLE COUNT	LOW SAMPLE COUNT	LOW SAMPLE COUNT
96	33_117	33	Ciliophora	Gonostomum	117	Streptophyta	Lygodium	0.0245	0.0015	dispersal_limitation	0.0002	filtering	Disp_OR_filtering	33	117	2	12	LOW SAMPLE COUNT	LOW SAMPLE COUNT	LOW SAMPLE COUNT	LOW SAMPLE COUNT	LOW SAMPLE COUNT	LOW SAMPLE COUNT	LOW SAMPLE COUNT	LOW SAMPLE COUNT
116	45_117	45	Amoebozoa	Protocanthamoeba	117	Streptophyta	Lygodium	0.0245	0.1081	no_dispersal_limitation	0.0199	filtering	filtering	45	117	2	12	LOW SAMPLE COUNT	LOW SAMPLE COUNT	LOW SAMPLE COUNT	LOW SAMPLE COUNT	LOW SAMPLE COUNT	LOW SAMPLE COUNT	LOW SAMPLE COUNT	LOW SAMPLE COUNT
97	33_224	33	Ciliophora	Gonostomum	224	Metazoa	Adineta	0.0245	0.0538	no_dispersal_limitation	0.0078	filtering	filtering	33	224	2	12	LOW SAMPLE COUNT	LOW SAMPLE COUNT	LOW SAMPLE COUNT	LOW SAMPLE COUNT	LOW SAMPLE COUNT	LOW SAMPLE COUNT	LOW SAMPLE COUNT	LOW SAMPLE COUNT
106	44_224	44	Amoebozoa	Acanthamoeba	224	Metazoa	Adineta	0.0245	0.2091	no_dispersal_limitation	0.0605	positive_int	positive_int	44	224	2	12	LOW SAMPLE COUNT	LOW SAMPLE COUNT	LOW SAMPLE COUNT	LOW SAMPLE COUNT	LOW SAMPLE COUNT	LOW SAMPLE COUNT	LOW SAMPLE COUNT	LOW SAMPLE COUNT
117	45_224	45	Amoebozoa	Protocanthamoeba	224	Metazoa	Adineta	0.0245	0.4687	no_dispersal_limitation	0.1431	positive_int	positive_int	45	224	2	12	LOW SAMPLE COUNT	LOW SAMPLE COUNT	LOW SAMPLE COUNT	LOW SAMPLE COUNT	LOW SAMPLE COUNT	LOW SAMPLE COUNT	LOW SAMPLE COUNT	LOW SAMPLE COUNT
107	44_231	44	Amoebozoa	Acanthamoeba	231	Metazoa	Ud. Rotifera	0.0429	0.153	no_dispersal_limitation	0.1536	positive_int	positive_int	44	231	2	11	LOW SAMPLE COUNT	LOW SAMPLE COUNT	LOW SAMPLE COUNT	LOW SAMPLE COUNT	LOW SAMPLE COUNT	LOW SAMPLE COUNT	LOW SAMPLE COUNT	LOW SAMPLE COUNT
130	82_257	82	Chlorophyta	Ud. Prasioles	257	Cercozoa	Sandona	0.0245	0.0292	dispersal_limitation	0.0119	filtering	Disp_OR_filtering	82	257	3	12	FAIL	PASS	FAIL	PASS	PASS	PASS	PASS	PASS
4	115_250	115	Streptophyta	Imbribryum	250	Cercozoa	Ud. Allapsidae	0.0441	0.051	no_dispersal_limitation	0.0107	filtering	filtering	115	250	2	12	LOW SAMPLE COUNT	LOW SAMPLE COUNT	LOW SAMPLE COUNT	LOW SAMPLE COUNT	LOW SAMPLE COUNT	LOW SAMPLE COUNT	LOW SAMPLE COUNT	LOW SAMPLE COUNT
5	115_257	115	Streptophyta	Imbribryum	257	Cercozoa	Sandona	0.0217	0.0102	dispersal_limitation	0.0009	filtering	Disp_OR_filtering	115	257	3	11	FAIL	PASS	FAIL	PASS	PASS	PASS	PASS	PASS
11	120_250	120	Streptophyta	Mielichhoferia	250	Cercozoa	Ud. Allapsidae	0.0441	0.051	no_dispersal_limitation	0.0107	filtering	filtering	120	250	2	12	LOW SAMPLE COUNT	LOW SAMPLE COUNT	LOW SAMPLE COUNT	LOW SAMPLE COUNT	LOW SAMPLE COUNT	LOW SAMPLE COUNT	LOW SAMPLE COUNT	LOW SAMPLE COUNT
13	126_250	126	Streptophyta	osulabryum	250	Cercozoa	Ud. Allapsidae	0.0441	0.051	no_dispersal_limitation	0.0107	filtering	filtering	126	250	2	12	LOW SAMPLE COUNT	LOW SAMPLE COUNT	LOW SAMPLE COUNT	LOW SAMPLE COUNT	LOW SAMPLE COUNT	LOW SAMPLE COUNT	LOW SAMPLE COUNT	LOW SAMPLE COUNT
16	218_250	218	Metazoa	Plectus	250	Cercozoa	Ud. Allapsidae	0.0441	0.051	no_dispersal_limitation	0.0107	filtering	filtering	218	250	2	12	LOW SAMPLE COUNT	LOW SAMPLE COUNT	LOW SAMPLE COUNT	LOW SAMPLE COUNT	LOW SAMPLE COUNT	LOW SAMPLE COUNT	LOW SAMPLE COUNT	LOW SAMPLE COUNT
12	120_257	120	Streptophyta	Mielichhoferia	257	Cercozoa	Sandona	0.0217	0.0102	dispersal_limitation	0.0009	filtering	Disp_OR_filtering	120	257	3	11	FAIL	PASS	FAIL	PASS	PASS	PASS	PASS	PASS
14	126_257	126	Streptophyta	osulabryum	257	Cercozoa	Sandona	0.0217	0.0102	dispersal_limitation	0.0009	filtering	Disp_OR_filtering	126	257	3	11	FAIL	PASS	FAIL	PASS	PASS	PASS	PASS	PASS
17	218_257	218	Metazoa	Plectus	257	Cercozoa	Sandona	0.0217	0.0102	dispersal_limitation	0.0009	filtering	Disp_OR_filtering	218	257	3	11	FAIL	PASS	FAIL	PASS	PASS	PASS	PASS	PASS
25	235_257	235	Metazoa	Macrobiotus	257	Cercozoa	Sandona	0.0217	0.0253	dispersal_limitation	0.014	filtering	Disp_OR_filtering	235	257	3	11	FAIL	PASS	FAIL	PASS	PASS	PASS	PASS	PASS
108	44_257	44	Amoebozoa	Acanthamoeba	257	Cercozoa	Sandona	0.0245	0.0897	no_dispersal_limitation	0.0421	filtering	filtering	44	257	2	12	LOW SAMPLE COUNT	LOW SAMPLE COUNT	LOW SAMPLE COUNT	LOW SAMPLE COUNT	LOW SAMPLE COUNT	LOW SAMPLE COUNT	LOW SAMPLE COUNT	LOW SAMPLE COUNT
58	257_340	257	Cercozoa	Sandona	340	Proteobacteria	Candidatus_Alysiosphaera	0.0217	0.0102	dispersal_limitation	0.0009	filtering	Disp_OR_filtering	257	340	3	11	FAIL	PASS	FAIL	PASS	PASS	PASS	PASS	PASS
131	90_257	90	Chlorophyta	Chlorothrix	257	Cercozoa	Sandona	0.0245	0.8291	no_dispersal_limitation	0.3051	positive_int	positive_int	90	257	2	12	LOW SAMPLE COUNT	LOW SAMPLE COUNT	LOW SAMPLE COUNT	LOW SAMPLE COUNT	LOW SAMPLE COUNT	LOW SAMPLE COUNT	LOW SAMPLE COUNT	LOW SAMPLE COUNT
132	98_257	98	Streptophyta	Anomobryum	257	Cercozoa	Sandona	0.0245	0.0025	dispersal_limitation	0.0032	filtering	Disp_OR_filtering	98	257	2	12	LOW SAMPLE COUNT	LOW SAMPLE COUNT	LOW SAMPLE COUNT	LOW SAMPLE COUNT	LOW SAMPLE COUNT	LOW SAMPLE COUNT	LOW SAMPLE COUNT	LOW SAMPLE COUNT
1	101_250	101	Streptophyta	Bryum	250	Cercozoa	Ud. Allapsidae	0.0114	0.211	no_dispersal_limitation	0.0157	filtering	filtering	101	250	3	11	PASS	PASS	FAIL	PASS	PASS	PASS	PASS	PASS
6	117_250	117	Streptophyta	Lygodium	250	Cercozoa	Ud. Allapsidae	0.0049	0.1684	no_dispersal_limitation	0.0101	filtering	filtering	117	250	3	12	PASS	PASS	FAIL	PASS	PASS	PASS	PASS	PASS
2	101_257	101	Streptophyta	Bryum	257	Cercozoa	Sandona	0.0128	0.0839	no_dispersal_limitation	0.0023	filtering	filtering	101	257	4	10	PASS	PASS	FAIL	PASS	PASS	PASS	PASS	PASS
10	118_257	118	Streptophyta	Marchantia	257	Cercozoa	Sandona	0.0245	0.0025	dispersal_limitation	0.0032	filtering	Disp_OR_filtering	118	257	2	12	LOW SAMPLE COUNT	LOW SAMPLE COUNT	LOW SAMPLE COUNT	LOW SAMPLE COUNT	LOW SAMPLE COUNT	LOW SAMPLE COUNT	LOW SAMPLE COUNT	LOW SAMPLE COUNT
7	117_257	117	Streptophyta	Lygodium	257	Cercozoa	Sandona	0.0039	0.0596	no_dispersal_limitation	0.0012	filtering	filtering	117	257	4	11	PASS	PASS	FAIL	PASS	PASS	PASS	PASS	PASS
32	250_257	250	Cercozoa	Ud. Allapsidae	257	Cercozoa	Sandona	0.0049	0.3717	no_dispersal_limitation	0.0367	filtering	filtering	250	257	3	12	PASS	PASS	FAIL	PASS	PASS	PASS	PASS	PASS
15	188_257	188	Fungi	Sporobolomyces	257	Cercozoa	Sandona	0.0245	0.5777	no_dispersal_limitation	0.1335	positive_int	positive_int	188	257	2	12	LOW SAMPLE COUNT	LOW SAMPLE COUNT	LOW SAMPLE COUNT	LOW SAMPLE COUNT	LOW SAMPLE COUNT	LOW SAMPLE COUNT	LOW SAMPLE COUNT	LOW SAMPLE COUNT
8	117_258	117	Streptophyta	Lygodium	258	Cercozoa	Ud. Sandonidae	0.0249	0.0582	no_dispersal_limitation	0.003	filtering	filtering	117	258	5	7	PASS	PASS	PASS	PASS	PASS	PASS	PASS	PASS
53	257_301	257	Cercozoa	Sandona	301	Proteobacteria	0319-6G20	0.0113	0.2025	no_dispersal_limitation	0.0013	filtering	filtering	257	301	5	8	PASS	PASS	FAIL	PASS	PASS	PASS	PASS	PASS
26	238_257	238	Metazoa	Ud. Tardigrada	257	Cercozoa	Sandona	0.0245	0.1593	no_dispersal_limitation	0.0485	filtering	filtering	238	257	2	12	LOW SAMPLE COUNT	LOW SAMPLE COUNT	LOW SAMPLE COUNT	LOW SAMPLE COUNT	LOW SAMPLE COUNT	LOW SAMPLE COUNT	LOW SAMPLE COUNT	LOW SAMPLE COUNT
54	257_319	257	Cercozoa	Sandona	319	Proteobacteria	Alcaligenaceae	0.0249	0.2106	no_dispersal_limitation	0.002	filtering	filtering	257	319	5	7	PASS	PASS	FAIL	PASS	PASS	PASS	PASS	PASS
55	257_323	257	Cercozoa	Sandona	323	Chloroflexi	Anaerolineaceae	0.0498	0.233	no_dispersal_limitation	0.0007	filtering	filtering	257	323	5	6	PASS	PASS	FAIL	PASS	PASS	PASS	PASS	PASS
3	101_275	101	Streptophyta	Bryum	275	Stramenopiles: Ochrophyta (phagotroph)		0.0429	0.0663	no_dispersal_limitation	0.0168	filtering	filtering	101	275	2	11	LOW SAMPLE COUNT	LOW SAMPLE COUNT	LOW SAMPLE COUNT	LOW SAMPLE COUNT	LOW SAMPLE COUNT	LOW SAMPLE COUNT	LOW SAMPLE COUNT	LOW SAMPLE COUNT
9	117_275	117	Streptophyta	Lygodium	275	Stramenopiles: Ochrophyta (phagotroph)		0.0245	0.051	no_dispersal_limitation	0.0107	filtering	filtering	117	275	2	12	LOW SAMPLE COUNT	LOW SAMPLE COUNT	LOW SAMPLE COUNT	LOW SAMPLE COUNT	LOW SAMPLE COUNT	LOW SAMPLE COUNT	LOW SAMPLE COUNT	LOW SAMPLE COUNT
21	224_275	224	Metazoa	Adineta	275	Stramenopiles: Ochrophyta (phagotroph)		0.0245	0.2827	no_dispersal_limitation	0.0694	positive_int	positive_int	224	275	2	12	LOW SAMPLE COUNT	LOW SAMPLE COUNT	LOW SAMPLE COUNT	LOW SAMPLE COUNT	LOW SAMPLE COUNT	LOW SAMPLE COUNT	LOW SAMPLE COUNT	LOW SAMPLE COUNT
22	231_275	231	Metazoa	Ud. Rotifera	275	Stramenopiles: Ochrophyta (phagotroph)		0.0429	0.4302	no_dispersal_limitation	0.211	positive_int	positive_int	231	275	2	11	LOW SAMPLE COUNT	LOW SAMPLE COUNT	LOW SAMPLE COUNT	LOW SAMPLE COUNT	LOW SAMPLE COUNT	LOW SAMPLE COUNT	LOW SAMPLE COUNT	LOW SAMPLE COUNT
52	257_275	257	Cercozoa	Sandona	275	Stramenopiles: Ochrophyta (phagotroph)		0.0245	0.1593	no_dispersal_limitation	0.0485	filtering	filtering	257	275	2	12	LOW SAMPLE COUNT	LOW SAMPLE COUNT	LOW SAMPLE COUNT	LOW SAMPLE COUNT	LOW SAMPLE COUNT	LOW SAMPLE COUNT	LOW SAMPLE COUNT	LOW SAMPLE COUNT
56	257_334	257	Cercozoa	Sandona	334	Proteobacteria	Beijerinckiaceae	0.0317	0.0574	no_dispersal_limitation	0.0033	filtering	filtering	257	334	4	9	PASS	PASS	FAIL	PASS	PASS	PASS	PASS	PASS
98	33_307	33	Ciliophora	Gonostomum	307	Acidobacteria	Acidobac_Family_Incertae_Sedis	0.0245	0.0522	no_dispersal_limitation	0.0074	filtering	filtering	33	307	2	12	LOW SAMPLE COUNT	LOW SAMPLE COUNT	LOW SAMPLE COUNT	LOW SAMPLE COUNT	LOW SAMPLE COUNT	LOW SAMPLE COUNT	LOW SAMPLE COUNT	LOW SAMPLE COUNT
109	44_307	44	Amoebozoa	Acanthamoeba	307	Acidobacteria	Acidobac_Family_Incertae_Sedis	0.0245	0.2091	no_dispersal_limitation	0.0538	positive_int	positive_int	44	307	2	12	LOW SAMPLE COUNT	LOW SAMPLE COUNT	LOW SAMPLE COUNT	LOW SAMPLE COUNT	LOW SAMPLE COUNT	LOW SAMPLE COUNT	LOW SAMPLE COUNT	LOW SAMPLE COUNT
118	45_307	45	Amoebozoa	Protocanthamoeba	307	Acidobacteria	Acidobac_Family_Incertae_Sedis	0.0245	0.3893	no_dispersal_limitation	0.1367	positive_int	positive_int	45	307	2	12	LOW SAMPLE COUNT	LOW SAMPLE COUNT	LOW SAMPLE COUNT	LOW SAMPLE COUNT	LOW SAMPLE COUNT	LOW SAMPLE COUNT	LOW SAMPLE COUNT	LOW SAMPLE COUNT
86	275_307	275	Stramenopiles: Ochrophyta (phagotroph)	Spumella	307	Acidobacteria	Acidobac_Family_Incertae_Sedis	0.0245	0.2497	no_dispersal_limitation	0.0677	positive_int	positive_int	275	307	2	12	LOW SAMPLE COUNT	LOW SAMPLE COUNT	LOW SAMPLE COUNT	LOW SAMPLE COUNT	LOW SAMPLE COUNT	LOW SAMPLE COUNT	LOW SAMPLE COUNT	LOW SAMPLE COUNT
57	257_337	257	Cercozoa	Sandona	337	Proteobacteria	Burkholderiaceae	0.0128	0.162	no_dispersal_limitation	0.0014	filtering	filtering	257	337	4	10	PASS	PASS	FAIL	PASS	PASS	PASS	PASS	PASS
59	257_350	257	Cercozoa	Sandona	350	Proteobacteria	Caulobacteraceae	0.0498	0.168	no_dispersal_limitation	0.0009	filtering	filtering	257	350	5	6	PASS	PASS	FAIL	PASS	PASS	PASS	PASS	PASS
60	257_360	257	Cercozoa	Sandona	360	Armatimonadetes	Chthonomonadaceae	0.0317	0.0527	no_dispersal_limitation	0.0021	filtering	filtering	257	360	4	9	PASS	PASS	FAIL	PASS	PASS	PASS	PASS	PASS
87	275_322	275	Stramenopiles: Ochrophyta (phagotroph)	Spumella	322	Proteobacteria	Alteromonadaceae	0.0245	0.3658	no_dispersal_limitation	0.1793	positive_int	positive_int	275	322	2	12	LOW SAMPLE COUNT	LOW SAMPLE COUNT	LOW SAMPLE COUNT	LOW SAMPLE COUNT	LOW SAMPLE COUNT	LOW SAMPLE COUNT	LOW SAMPLE COUNT	LOW SAMPLE COUNT
34	250_366	250	Cercozoa	Ud. Allapsidae	366	Firmicutes	Clostridiaceae	0.0412	0.1935	no_dispersal_limitation	0.0032	filtering	filtering	250	366	3	9	PASS	PASS	FAIL	PASS	PASS	PASS	PASS	PASS
61	257_366	257	Cercozoa	Sandona	366	Firmicutes	Clostridiaceae	0.0045	0.2057	no_dispersal_limitation	0.0006	filtering	filtering	257	366	5	9	PASS	PASS	FAIL	PASS	PASS	PASS	PASS	PASS
63	257_430	257	Cercozoa	Sandona	430	Proteobacteria	Hyphomicrobiaceae	0.0113	0.2422	no_dispersal_limitation	0.0011	filtering	filtering	257	430	5	8	PASS	PASS	FAIL	FAIL	PASS	PASS	PASS	PASS
36	250_444	250	Cercozoa	Ud. Allapsidae	444	Proteobacteria	Methylocystaceae	0.0229	0.2452	no_dispersal_limitation	0.0079	filtering	filtering	250	444	3	10	PASS	PASS	FAIL	PASS	PASS	PASS	PASS	PASS
99	33_337	33	Ciliophora	Gonostomum	337	Proteobacteria	Burkholderiaceae	0.0429	0.0032	dispersal_limitation	0.0002	filtering	Disp_OR_filtering	33	337	2	11	LOW SAMPLE COUNT	LOW SAMPLE COUNT	LOW SAMPLE COUNT	LOW SAMPLE COUNT	LOW SAMPLE COUNT	LOW SAMPLE COUNT	LOW SAMPLE COUNT	LOW SAMPLE COUNT
110	44_337	44	Amoebozoa	Acanthamoeba	337	Proteobacteria	Burkholderiaceae	0.0429	0.0527	no_dispersal_limitation	0.0071	filtering	filtering	44	337	2	11	LOW SAMPLE COUNT	LOW SAMPLE COUNT	LOW SAMPLE COUNT	LOW SAMPLE COUNT	LOW SAMPLE COUNT	LOW SAMPLE COUNT	LOW SAMPLE COUNT	LOW SAMPLE COUNT
64	257_444	257	Cercozoa	Sandona	444	Proteobacteria	Methylocystaceae	0.0317	0.1155	no_dispersal_limitation	0.001	filtering	filtering	257	444	4	9	PASS	PASS	FAIL	PASS	PASS	PASS	PASS	PASS
33	250_340	250	Cercozoa	Ud. Allapsidae	340	Proteobacteria	Candidatus_Alysiosphaera	0.0441	0.051	no_dispersal_limitation	0.0107	filtering	filtering	250	340	2	12	LOW SAMPLE COUNT	LOW SAMPLE COUNT	LOW SAMPLE COUNT	LOW SAMPLE COUNT	LOW SAMPLE COUNT	LOW SAMPLE COUNT	LOW SAMPLE COUNT	LOW SAMPLE COUNT
66	257_501	257	Cercozoa	Sandona	501	Proteobacteria	Rhizobiaceae	0.0128	0.0513	no_dispersal_limitation	0.0011	filtering	filtering	257	501	4	10	PASS	PASS	FAIL	PASS	PASS	PASS	PASS	PASS
38	250_504	250	Cercozoa	Ud. Allapsidae	504	Proteobacteria	Rhodocyclaceae	0.0229	0.1799	no_dispersal_limitation	0.0056	filtering	filtering	250	504	3	10	PASS	PASS	FAIL	PASS	PASS	PASS	PASS	PASS
100	33_354	33	Ciliophora	Gonostomum	354	Chlorobi	Chlorobiaceae	0.0429	0.0597	no_dispersal_limitation	0.0185	filtering	filtering	33	354	2	11	LOW SAMPLE COUNT	LOW SAMPLE COUNT	LOW SAMPLE COUNT	LOW SAMPLE COUNT	LOW SAMPLE COUNT	LOW SAMPLE COUNT	LOW SAMPLE COUNT	LOW SAMPLE COUNT
67	257_504	257	Cercozoa	Sandona	504	Proteobacteria	Rhodocyclaceae	0.0015	0.1587	no_dispersal_limitation	0.001	filtering	filtering	257	504	5	10	PASS	PASS	FAIL	PASS	PASS	PASS	PASS	PASS
68	257_557	257	Cercozoa	Sandona	557	Acidobacteria	Uncl._Ord._Candidatus_Solibacter	0.0249	0.2918	no_dispersal_limitation	0.0021	filtering	filtering	257	557	5	7	PASS	PASS	FAIL	PASS	PASS	PASS	PASS	PASS
70	257_574	257	Cercozoa	Sandona	574	Proteobacteria	Uncl._Ord._Desulfuromonadales	0.0113	0.2812	no_dispersal_limitation	0.0014	filtering	filtering	257	574	5	8	PASS	PASS	FAIL	PASS	PASS	PASS	PASS	PASS
71	257_580	257	Cercozoa	Sandona	580	Chloroflexi	Uncl._Ord._Ktedonobacterales	0.0049	0.2495	no_dispersal_limitation	0.049	filtering	filtering	257	580	3	12	PASS	PASS	FAIL	PASS	PASS	PASS	PASS	PASS
41	250_594	250	Cercozoa	Ud. Allapsidae	594	Proteobacteria	Uncl._Ord._Rhodospirillales	0.0412	0.1317	no_dispersal_limitation	0.0088	filtering	filtering	250	594	3	9	PASS	PASS	FAIL	PASS	PASS	PASS	PASS	PASS
72	257_594	257	Cercozoa	Sandona	594	Proteobacteria	Uncl._Ord._Rhodospirillales	0.0045	0.1531	no_dispersal_limitation	0.0018	filtering	filtering	257	594	5	9	PASS	PASS	FAIL	PASS	PASS	PASS	PASS	PASS
88	275_373	275	Stramenopiles: Ochrophyta (phagotroph)	Spumella	373	Bacteroidetes	Cryomorphaceae	0.0245	0.3685	no_dispersal_limitation	0.1608	positive_int	positive_int	275	373	2	12	LOW SAMPLE COUNT	LOW SAMPLE COUNT	LOW SAMPLE COUNT	LOW SAMPLE COUNT	LOW SAMPLE COUNT	LOW SAMPLE COUNT	LOW SAMPLE COUNT	LOW SAMPLE COUNT
62	257_387	257	Cercozoa	Sandona	387	Verrucomicrobia	DA101_soil_group	0.0245	0.1593	no_dispersal_limitation	0.0485	filtering	filtering	257	387	2	12	LOW SAMPLE COUNT	LOW SAMPLE COUNT	LOW SAMPLE COUNT	LOW SAMPLE COUNT	LOW SAMPLE COUNT	LOW SAMPLE COUNT	LOW SAMPLE COUNT	LOW SAMPLE COUNT
111	44_398	44	Amoebozoa	Acanthamoeba	398	Proteobacteria	Desulfuromonadaceae	0.0429	0.2829	no_dispersal_limitation	0.1919	positive_int	positive_int	44	398	2	11	LOW SAMPLE COUNT	LOW SAMPLE COUNT	LOW SAMPLE COUNT	LOW SAMPLE COUNT	LOW SAMPLE COUNT	LOW SAMPLE COUNT	LOW SAMPLE COUNT	LOW SAMPLE COUNT
73	257_616	257	Cercozoa	Sandona	616	Cyanobacteria	Uncl._Ord._Uncl._Cls._Cyanobacteria	0.0249	0.195	no_dispersal_limitation	0.0025	filtering	filtering	257	616	5	7	PASS	PASS	FAIL	PASS	PASS	PASS	PASS	PASS
43	250_617	250	Cercozoa	Ud. Allapsidae	617	Bacteroidetes	Uncl._Ord._Uncl._Cls._Cytophagia	0.0229	0.1799	no_dispersal_limitation	0.0056	filtering	filtering	250	617	3	10	PASS	PASS	FAIL	PASS	PASS	PASS	PASS	PASS
89	275_398	275	Stramenopiles: Ochrophyta (phagotroph)	Spumella	398	Proteobacteria	Desulfuromonadaceae	0.0429	0.485	no_dispersal_limitation	0.1832	positive_int	positive_int	275	398	2	11	LOW SAMPLE COUNT	LOW SAMPLE COUNT	LOW SAMPLE COUNT	LOW SAMPLE COUNT	LOW SAMPLE COUNT	LOW SAMPLE COUNT	LOW SAMPLE COUNT	LOW SAMPLE COUNT
101	33_399	33	Ciliophora	Gonostomum	399	Chloroflexi	Dhlccds_Family_Incertae_Sedis	0.0245	0.0017	dispersal_limitation	0.0004	filtering	Disp_OR_filtering	33	399	2	12	LOW SAMPLE COUNT	LOW SAMPLE COUNT	LOW SAMPLE COUNT	LOW SAMPLE COUNT	LOW SAMPLE COUNT	LOW SAMPLE COUNT	LOW SAMPLE COUNT	LOW SAMPLE COUNT
119	45_418	45	Amoebozoa	Protocanthamoeba	418	Proteobacteria	GOBB3-C201	0.0245	0.5206	no_dispersal_limitation	0.2686	positive_int	positive_int	45	418	2	12	LOW SAMPLE COUNT	LOW SAMPLE COUNT	LOW SAMPLE COUNT	LOW SAMPLE COUNT	LOW SAMPLE COUNT	LOW SAMPLE COUNT	LOW SAMPLE COUNT	LOW SAMPLE COUNT
74	257_617	257	Cercozoa	Sandona	617	Bacteroidetes	Uncl._Ord._Uncl._Cls._Cytophagia	0.0015	0.1587	no_dispersal_limitation	0.001	filtering	filtering	257	617	5	10	PASS	PASS	FAIL	PASS	PASS	PASS	PASS	PASS
76	257_639	257	Cercozoa	Sandona	639	Verrucomicrobia	Verrucomicrobiaceae	0.0498	0.2461	no_dispersal_limitation	0.0063	filtering	filtering	257	639	5	6	PASS	PASS	FAIL	PASS	PASS	PASS	PASS	PASS
77	257_642	257	Cercozoa	Sandona	642	Proteobacteria	wr0007	0.0128	0.0568	no_dispersal_limitation	0.0011	filtering	filtering	257	642	4	10	PASS	PASS	FAIL	PASS	PASS	PASS	PASS	PASS
18	22_453	22	Ciliophora	Ud. Chilodonellidae	453	Proteobacteria	Moraxellaceae	0.0441	0.5178	no_dispersal_limitation	0.5467	positive_int	positive_int	22	453	2	12	LOW SAMPLE COUNT	LOW SAMPLE COUNT	LOW SAMPLE COUNT	LOW SAMPLE COUNT	LOW SAMPLE COUNT	LOW SAMPLE COUNT	LOW SAMPLE COUNT	LOW SAMPLE COUNT
27	244_354	244	Cercozoa	Cercomonas	354	Chlorobi	Chlorobiaceae	0.0114	0.2125	no_dispersal_limitation	0.4775	positive_int	positive_int	244	354	3	11	PASS	PASS	PASS	PASS	PASS	PASS	PASS	PASS
120	45_488	45	Amoebozoa	Protocanthamoeba	488	Firmicutes	Planococcaceae	0.0245	0.4758	no_dispersal_limitation	0.3763	positive_int	positive_int	45	488	2	12	LOW SAMPLE COUNT	LOW SAMPLE COUNT	LOW SAMPLE COUNT	LOW SAMPLE COUNT	LOW SAMPLE COUNT	LOW SAMPLE COUNT	LOW SAMPLE COUNT	LOW SAMPLE COUNT
126	53_488	53	Amoebozoa	Ptolemeba	488	Firmicutes	Planococcaceae	0.0245	0.329	no_dispersal_limitation	0.9087	positive_int	positive_int	53	488	2	12	LOW SAMPLE COUNT	LOW SAMPLE COUNT	LOW SAMPLE COUNT	LOW SAMPLE COUNT	LOW SAMPLE COUNT	LOW SAMPLE COUNT	LOW SAMPLE COUNT	LOW SAMPLE COUNT
29	244_572	244	Cercozoa	Cercomonas	572	Proteobacteria	Uncl._Ord._Desulfovibrionales	0.0114	0.113	no_dispersal_limitation	0.4633	positive_int	positive_int	244	572	3	11	PASS	PASS	FAIL	PASS	PASS	PASS	PASS	PASS
65	257_496	257	Cercozoa	Sandona	496	Proteobacteria	Pseudomonadaceae	0.0245	0.5777	no_dispersal_limitation	0.1335	positive_int	positive_int	257	496	2	12	LOW SAMPLE COUNT	LOW SAMPLE COUNT	LOW SAMPLE COUNT	LOW SAMPLE COUNT	LOW SAMPLE COUNT	LOW SAMPLE COUNT	LOW SAMPLE COUNT	LOW SAMPLE COUNT
37	250_499	250	Cercozoa	Ud. Allapsidae	499	Proteobacteria	Rhdospir_Family_Incertae_Sedis	0.0441	0.2408	no_dispersal_limitation	0.0665	positive_int	positive_int	250	499	2	12	LOW SAMPLE COUNT	LOW SAMPLE COUNT	LOW SAMPLE COUNT	LOW SAMPLE COUNT	LOW SAMPLE COUNT	LOW SAMPLE COUNT	LOW SAMPLE COUNT	LOW SAMPLE COUNT
102	33_501	33	Ciliophora	Gonostomum	501	Proteobacteria	Rhizobiaceae	0.0429	0.0021	dispersal_limitation	0.0001	filtering	Disp_OR_filtering	33	501	2	11	LOW SAMPLE COUNT	LOW SAMPLE COUNT	LOW SAMPLE COUNT	LOW SAMPLE COUNT	LOW SAMPLE COUNT	LOW SAMPLE COUNT	LOW SAMPLE COUNT	LOW SAMPLE COUNT
112	44_501	44	Amoebozoa	Acanthamoeba	501	Proteobacteria	Rhizobiaceae	0.0429	0.0621	no_dispersal_limitation	0.004	filtering	filtering	44	501	2	11	LOW SAMPLE COUNT	LOW SAMPLE COUNT	LOW SAMPLE COUNT	LOW SAMPLE COUNT	LOW SAMPLE COUNT	LOW SAMPLE COUNT	LOW SAMPLE COUNT	LOW SAMPLE COUNT
121	45_501	45	Amoebozoa	Protocanthamoeba	501	Proteobacteria	Rhizobiaceae	0.0429	0.1013	no_dispersal_limitation	0.0104	filtering	filtering	45	501	2	11	LOW SAMPLE COUNT	LOW SAMPLE COUNT	LOW SAMPLE COUNT	LOW SAMPLE COUNT	LOW SAMPLE COUNT	LOW SAMPLE COUNT	LOW SAMPLE COUNT	LOW SAMPLE COUNT
48	255_334	255	Cercozoa	Flectomonas	334	Proteobacteria	Beijerinckiaceae	0.0229	0.3584	no_dispersal_limitation	0.1774	positive_int	positive_int	255	334	4	10	PASS	PASS	FAIL	PASS	PASS	PASS	PASS	PASS
90	275_501	275	Stramenopiles: Ochrophyta (phagotroph)	Spumella	501	Proteobacteria	Rhizobiaceae	0.0429	0.0537	no_dispersal_limitation	0.0085	filtering	filtering	275	501	2	11	LOW SAMPLE COUNT	LOW SAMPLE COUNT	LOW SAMPLE COUNT	LOW SAMPLE COUNT	LOW SAMPLE COUNT	LOW SAMPLE COUNT	LOW SAMPLE COUNT	LOW SAMPLE COUNT
49	255_398	255	Cercozoa	Flectomonas	398	Proteobacteria	Desulfuromonadaceae	0.0114	0.7691	no_dispersal_limitation	0.6772	positive_int	positive_int	255	398	4	11	PASS	PASS	FAIL	PASS	PASS	PASS	PASS	PASS
50	256_334	256	Cercozoa	Neoheteromita	334	Proteobacteria	Beijerinckiaceae	0.0229	0.3584	no_dispersal_limitation	0.1774	positive_int	positive_int	256	334	4	10	PASS	PASS	FAIL	PASS	PASS	PASS	PASS	PASS
51	256_398	256	Cercozoa	Neoheteromita	398	Proteobacteria	Desulfuromonadaceae	0.0114	0.7691	no_dispersal_limitation	0.6772	positive_int	positive_int	256	398	4	11	PASS	PASS	FAIL	PASS	PASS	PASS	PASS	PASS
81	259_312	259	Cercozoa	Rhogostoma	312	Acidobacteria	Acidobacteriaceae	0.0429	0.6047	no_dispersal_limitation	0.9056	positive_int	positive_int	259	312	10	3	PASS	PASS	PASS	PASS	PASS	PASS	PASS	PASS
122	45_511	45	Amoebozoa	Protocanthamoeba	511	Actinobacteria	Sanguibacteraceae	0.0245	0.4748	no_dispersal_limitation	0.2969	positive_int	positive_int	45	511	2	12	LOW SAMPLE COUNT	LOW SAMPLE COUNT	LOW SAMPLE COUNT	LOW SAMPLE COUNT	LOW SAMPLE COUNT	LOW SAMPLE COUNT	LOW SAMPLE COUNT	LOW SAMPLE COUNT
28	244_531	244	Cercozoa	Cercomonas	531	Deinococcus-Thermus	Thermaceae	0.0441	0.2072	no_dispersal_limitation	0.1757	positive_int	positive_int	244	531	2	12	LOW SAMPLE COUNT	LOW SAMPLE COUNT	LOW SAMPLE COUNT	LOW SAMPLE COUNT	LOW SAMPLE COUNT	LOW SAMPLE COUNT	LOW SAMPLE COUNT	LOW SAMPLE COUNT
103	33_541	33	Ciliophora	Gonostomum	541	Chloroflexi	Thermosporotrichaceae	0.0245	0.0568	no_dispersal_limitation	0.0129	filtering	filtering	33	541	2	12	LOW SAMPLE COUNT	LOW SAMPLE COUNT	LOW SAMPLE COUNT	LOW SAMPLE COUNT	LOW SAMPLE COUNT	LOW SAMPLE COUNT	LOW SAMPLE COUNT	LOW SAMPLE COUNT
39	250_550	250	Cercozoa	Ud. Allapsidae	550	Chloroflexi	Uncl._Ord._Anaerolineales	0.0441	0.2408	no_dispersal_limitation	0.0665	positive_int	positive_int	250	550	2	12	LOW SAMPLE COUNT	LOW SAMPLE COUNT	LOW SAMPLE COUNT	LOW SAMPLE COUNT	LOW SAMPLE COUNT	LOW SAMPLE COUNT	LOW SAMPLE COUNT	LOW SAMPLE COUNT
82	259_314	259	Cercozoa	Rhogostoma	314	Acidobacteria	Acidobacteriaceae_bacterium_K22	0.0387	0.1855	no_dispersal_limitation	0.6665	positive_int	positive_int	259	314	9	5	PASS	PASS	FAIL	PASS	PASS	PASS	PASS	PASS
83	259_371	259	Cercozoa	Rhogostoma	371	Actinobacteria	Corynebacteriaceae	0.0249	0.2706	no_dispersal_limitation	0.6177	positive_int	positive_int	259	371	5	7	PASS	PASS	PASS	PASS	PASS	PASS	PASS	PASS
85	259_489	259	Cercozoa	Rhogostoma	489	Proteobacteria	Polyangiaceae	0.0114	0.2205	no_dispersal_limitation	0.16	positive_int	positive_int	259	489	10	4	PASS	PASS	PASS	PASS	PASS	PASS	PASS	FAIL
127	53_572	53	Amoebozoa	Ptolemeba	572	Proteobacteria	Uncl._Ord._Desulfovibrionales	0.0429	0.1924	no_dispersal_limitation	0.8713	positive_int	positive_int	53	572	2	11	LOW SAMPLE COUNT	LOW SAMPLE COUNT	LOW SAMPLE COUNT	LOW SAMPLE COUNT	LOW SAMPLE COUNT	LOW SAMPLE COUNT	LOW SAMPLE COUNT	LOW SAMPLE COUNT
84	259_470	259	Cercozoa	Rhogostoma	470	Verrucomicrobia	Opitutaceae	0.0387	0.6953	no_dispersal_limitation	0.4482	positive_int	positive_int	259	470	8	5	PASS	PASS	PASS	PASS	PASS	PASS	PASS	PASS
69	257_560	257	Cercozoa	Sandona	560	Chlamydiae	Uncl._Ord._Chlamydiales	0.0317	0.6004	no_dispersal_limitation	0.0761	positive_int	positive_int	257	560	4	9	PASS	PASS	FAIL	PASS	PASS	PASS	PASS	PASS
123	45_576	45	Amoebozoa	Protocanthamoeba	576	Bacteroidetes	Uncl._Ord._Flavobacteriales	0.0245	0.5206	no_dispersal_limitation	0.2686	positive_int	positive_int	45	576	2	12	LOW SAMPLE COUNT	LOW SAMPLE COUNT	LOW SAMPLE COUNT	LOW SAMPLE COUNT	LOW SAMPLE COUNT	LOW SAMPLE COUNT	LOW SAMPLE COUNT	LOW SAMPLE COUNT
75	257_631	257	Cercozoa	Sandona	631	Chlorobi	Uncl._Phyl._Chlorobi	0.0317	0.7385	no_dispersal_limitation	0.0647	positive_int	positive_int	257	631	4	9	PASS	PASS	FAIL	FAIL	PASS	PASS	PASS	PASS
91	275_581	275	Stramenopiles: Ochrophyta (phagotroph)	Spumella	581	Firmicutes	Uncl._Ord._Lactobacillales	0.0245	0.3401	no_dispersal_limitation	0.22	positive_int	positive_int	275	581	2	12	LOW SAMPLE COUNT	LOW SAMPLE COUNT	LOW SAMPLE COUNT	LOW SAMPLE COUNT	LOW SAMPLE COUNT	LOW SAMPLE COUNT	LOW SAMPLE COUNT	LOW SAMPLE COUNT
104	33_589	33	Ciliophora	Gonostomum	589	Planctomycetes	Uncl._Ord._Planctomycetales	0.0429	0.0006	dispersal_limitation	0.0004	filtering	Disp_OR_filtering	33	589	2	11	LOW SAMPLE COUNT	LOW SAMPLE COUNT	LOW SAMPLE COUNT	LOW SAMPLE COUNT	LOW SAMPLE COUNT	LOW SAMPLE COUNT	LOW SAMPLE COUNT	LOW SAMPLE COUNT
124	45_589	45	Amoebozoa	Protocanthamoeba	589	Planctomycetes	Uncl._Ord._Planctomycetales	0.0429	0.0394	dispersal_limitation	0.0361	filtering	Disp_OR_filtering	45	589	2	11	LOW SAMPLE COUNT	LOW SAMPLE COUNT	LOW SAMPLE COUNT	LOW SAMPLE COUNT	LOW SAMPLE COUNT	LOW SAMPLE COUNT	LOW SAMPLE COUNT	LOW SAMPLE COUNT
128	53_589	53	Amoebozoa	Ptolemeba	589	Planctomycetes	Uncl._Ord._Planctomycetales	0.0429	0.0827	no_dispersal_limitation	0.9772	positive_int	positive_int	53	589	2	11	LOW SAMPLE COUNT	LOW SAMPLE COUNT	LOW SAMPLE COUNT	LOW SAMPLE COUNT	LOW SAMPLE COUNT	LOW SAMPLE COUNT	LOW SAMPLE COUNT	LOW SAMPLE COUNT
92	275_589	275	Stramenopiles: Ochrophyta (phagotroph)	Spumella	589	Planctomycetes	Uncl._Ord._Planctomycetales	0.0429	0.0245	dispersal_limitation	0.0213	filtering	Disp_OR_filtering	275	589	2	11	LOW SAMPLE COUNT	LOW SAMPLE COUNT	LOW SAMPLE COUNT	LOW SAMPLE COUNT	LOW SAMPLE COUNT	LOW SAMPLE COUNT	LOW SAMPLE COUNT	LOW SAMPLE COUNT
42	250_601	250	Cercozoa	Ud. Allapsidae	601	Actinobacteria	Uncl._Ord._Streptomycetales	0.0441	0.35	no_dispersal_limitation	0.1057	positive_int	positive_int	250	601	3	12	PASS	PASS	FAIL	PASS	PASS	PASS	PASS	PASS
35	250_373	250	Cercozoa	Ud. Allapsidae	373	Bacteroidetes	Cryomorphaceae	0.0049	0.4881	no_dispersal_limitation	0.1064	positive_int	positive_int	250	373	3	12	PASS	PASS	FAIL	PASS	PASS	PASS	PASS	PASS
40	250_560	250	Cercozoa	Ud. Allapsidae	560	Chlamydiae	Uncl._Ord._Chlamydiales	0.0229	0.5053	no_dispersal_limitation	0.1418	positive_int	positive_int	250	560	3	10	PASS	PASS	FAIL	PASS	PASS	PASS	PASS	PASS
45	250_631	250	Cercozoa	Ud. Allapsidae	631	Chlorobi	Uncl._Phyl._Chlorobi	0.0229	0.7184	no_dispersal_limitation	0.1156	positive_int	positive_int	250	631	3	10	PASS	PASS	FAIL	PASS	PASS	PASS	PASS	PASS
46	250_638	250	Cercozoa	Ud. Allapsidae	638	Firmicutes	Veillonellaceae	0.0229	0.5975	no_dispersal_limitation	0.0613	positive_int	positive_int	250	638	3	10	PASS	PASS	FAIL	PASS	PASS	PASS	PASS	PASS
79	258_509	258	Cercozoa	Ud. Sandonidae	509	Firmicutes	Ruminococcaceae	0.0091	0.4614	no_dispersal_limitation	0.2744	positive_int	positive_int	258	509	8	6	PASS	PASS	PASS	PASS	FAIL	PASS	PASS	PASS
30	244_626	244	Cercozoa	Cercomonas	626	Proteobacteria	Uncl._Ord._Xanthomonadales	0.0441	0.1646	no_dispersal_limitation	0.4882	positive_int	positive_int	244	626	2	12	LOW SAMPLE COUNT	LOW SAMPLE COUNT	LOW SAMPLE COUNT	LOW SAMPLE COUNT	LOW SAMPLE COUNT	LOW SAMPLE COUNT	LOW SAMPLE COUNT	LOW SAMPLE COUNT
44	250_626	250	Cercozoa	Ud. Allapsidae	626	Proteobacteria	Uncl._Ord._Xanthomonadales	0.0441	0.3382	no_dispersal_limitation	0.1302	positive_int	positive_int	250	626	2	12	LOW SAMPLE COUNT	LOW SAMPLE COUNT	LOW SAMPLE COUNT	LOW SAMPLE COUNT	LOW SAMPLE COUNT	LOW SAMPLE COUNT	LOW SAMPLE COUNT	LOW SAMPLE COUNT
80	258_638	258	Cercozoa	Ud. Sandonidae	638	Firmicutes	Veillonellaceae	0.0038	0.6957	no_dispersal_limitation	0.3466	positive_int	positive_int	258	638	7	7	PASS	PASS	PASS	PASS	FAIL	PASS	PASS	PASS
78	258_505	258	Cercozoa	Ud. Sandonidae	505	Proteobacteria	Rhodospirillaceae	0.0128	0.0582	no_dispersal_limitation	0.204	positive_int	positive_int	258	505	9	5	PASS	FAIL	FAIL	PASS	FAIL	PASS	PASS	PASS
113	44_635	44	Amoebozoa	Acanthamoeba	635	Planctomycetes	Uncl._Phyl._Plactomycetes	0.0429	0.3077	no_dispersal_limitation	0.1884	positive_int	positive_int	44	635	2	11	LOW SAMPLE COUNT	LOW SAMPLE COUNT	LOW SAMPLE COUNT	LOW SAMPLE COUNT	LOW SAMPLE COUNT	LOW SAMPLE COUNT	LOW SAMPLE COUNT	LOW SAMPLE COUNT
129	53_635	53	Amoebozoa	Ptolemeba	635	Planctomycetes	Uncl._Phyl._Plactomycetes	0.0429	0.312	no_dispersal_limitation	0.8991	positive_int	positive_int	53	635	2	11	LOW SAMPLE COUNT	LOW SAMPLE COUNT	LOW SAMPLE COUNT	LOW SAMPLE COUNT	LOW SAMPLE COUNT	LOW SAMPLE COUNT	LOW SAMPLE COUNT	LOW SAMPLE COUNT
93	275_635	275	Stramenopiles: Ochrophyta (phagotroph)	Spumella	635	Planctomycetes	Uncl._Phyl._Plactomycetes	0.0429	0.3324	no_dispersal_limitation	0.2092	positive_int	positive_int	275	635	2	11	LOW SAMPLE COUNT	LOW SAMPLE COUNT	LOW SAMPLE COUNT	LOW SAMPLE COUNT	LOW SAMPLE COUNT	LOW SAMPLE COUNT	LOW SAMPLE COUNT	LOW SAMPLE COUNT
19	224_255	224	Metazoa	Adineta	255	Cercozoa	Flectomonas	0.0049	0.6913	no_dispersal_limitation	0.3793	positive_int	positive_int	224	255	4	12	PASS	PASS	FAIL	PASS	PASS	PASS	PASS	PASS
20	224_256	224	Metazoa	Adineta	256	Cercozoa	Neoheteromita	0.0049	0.6913	no_dispersal_limitation	0.3793	positive_int	positive_int	224	256	4	12	PASS	PASS	FAIL	PASS	PASS	PASS	PASS	PASS
23	235_255	235	Metazoa	Macrobiotus	255	Cercozoa	Flectomonas	0.0441	0.3691	no_dispersal_limitation	0.207	positive_int	positive_int	235	255	3	12	PASS	PASS	FAIL	PASS	PASS	PASS	PASS	PASS
105	33_642	33	Ciliophora	Gonostomum	642	Proteobacteria	wr0007	0.0429	0.0027	dispersal_limitation	0.0001	filtering	Disp_OR_filtering	33	642	2	11	LOW SAMPLE COUNT	LOW SAMPLE COUNT	LOW SAMPLE COUNT	LOW SAMPLE COUNT	LOW SAMPLE COUNT	LOW SAMPLE COUNT	LOW SAMPLE COUNT	LOW SAMPLE COUNT
114	44_642	44	Amoebozoa	Acanthamoeba	642	Proteobacteria	wr0007	0.0429	0.057	no_dispersal_limitation	0.0055	filtering	filtering	44	642	2	11	LOW SAMPLE COUNT	LOW SAMPLE COUNT	LOW SAMPLE COUNT	LOW SAMPLE COUNT	LOW SAMPLE COUNT	LOW SAMPLE COUNT	LOW SAMPLE COUNT	LOW SAMPLE COUNT
125	45_642	45	Amoebozoa	Protocanthamoeba	642	Proteobacteria	wr0007	0.0429	0.1412	no_dispersal_limitation	0.0135	filtering	filtering	45	642	2	11	LOW SAMPLE COUNT	LOW SAMPLE COUNT	LOW SAMPLE COUNT	LOW SAMPLE COUNT	LOW SAMPLE COUNT	LOW SAMPLE COUNT	LOW SAMPLE COUNT	LOW SAMPLE COUNT
24	235_256	235	Metazoa	Macrobiotus	256	Cercozoa	Neoheteromita	0.0441	0.3691	no_dispersal_limitation	0.207	positive_int	positive_int	235	256	3	12	PASS	PASS	FAIL	PASS	PASS	PASS	PASS	PASS
94	275_642	275	Stramenopiles: Ochrophyta (phagotroph)	Spumella	642	Proteobacteria	wr0007	0.0429	0.0707	no_dispersal_limitation	0.0097	filtering	filtering	275	642	2	11	LOW SAMPLE COUNT	LOW SAMPLE COUNT	LOW SAMPLE COUNT	LOW SAMPLE COUNT	LOW SAMPLE COUNT	LOW SAMPLE COUNT	LOW SAMPLE COUNT	LOW SAMPLE COUNT
31	244_643	244	Cercozoa	Cercomonas	643	Proteobacteria	Xanthobacteraceae	0.0441	0.2625	no_dispersal_limitation	0.7422	positive_int	positive_int	244	643	2	12	LOW SAMPLE COUNT	LOW SAMPLE COUNT	LOW SAMPLE COUNT	LOW SAMPLE COUNT	LOW SAMPLE COUNT	LOW SAMPLE COUNT	LOW SAMPLE COUNT	LOW SAMPLE COUNT
47	250_643	250	Cercozoa	Ud. Allapsidae	643	Proteobacteria	Xanthobacteraceae	0.0441	0.3331	no_dispersal_limitation	0.1564	positive_int	positive_int	250	643	2	12	LOW SAMPLE COUNT	LOW SAMPLE COUNT	LOW SAMPLE COUNT	LOW SAMPLE COUNT	LOW SAMPLE COUNT	LOW SAMPLE COUNT	LOW SAMPLE COUNT	LOW SAMPLE COUNT

## Sheet: TableS4_PalatabilityIndex
Table S4 - rRNA copy number and palatability score for all bacteria (phylum and family) in association with a phagotrophic protist taxon were estimated using rrndb.com and the literature. This table tracks the scores and references used to make the final chart. The palatability score was made using three factors: whether the bacterial family was gram positive or negative, a diazotroph, or a photo…
General Notes				Does the family possess the trait?	Explanation	Scoring
Special characters refer to the notes section for that family (e.g. *, ^1); Photosynthesizers: green sulfur bacteria (GSB), red and green filamentous phototrophs (FAPs e.g. Chloroflexi); purple bacteria, acidobacteria, heliobacteria; Photosynthesizers: green sulfur bacteria (GSB), red and green filamentous phototrophs (FAPs e.g. Chloroflexi); purple bacteria, acidobacteria, heliobacteria				No	Specific mention that these organisms do not do this thing, as far as known	No point
				Unknown	No information found either way	No point
				Unsure	Mixed information, couldn't find anything either way	No point
				Probably not	Some members of the broader group do so, but not many so its not likely but It is possible	No point
				Maybe	Many members of the broader group (order or phylum) do so, so its likely but not certain	No point
				Probably/Many/Most	Many members of the specific group (family) do so, so its very likely, but not certain	+1 point
Color & Letter Codes				Yes	Very likely to known for sure that all members or most members of the family do this thing	+1 point
Traditional gram (-) phyla:	Proteobacteria, Aquificae, Chlamydiae, Bacteroidetes, Chlorobi, Fibrobacteres, Verrucomicrobia, Planctomycetes, Spirochetes, Acidobacteria, and so on
Traditional gram (+) phyla:	Actinobacteria, Firmicutes, Thermotoga, Chloroflexi
Not present in rRNA database (excluded from chart)
Taxonomic resolution not to family (excluded from chart)
[N] - only associated negatively (segregate) with protists
Bacterial Identity		Palatability Chart		Palatability Factors					Additional info for rRNA copy number search
Phylum	Family	16S rRNA copy count from rrndb (Median)	Palatability Score	Cell wall structure (gram +/-)	Cell Wall Structure Notes/References	Diazotroph?	Phototroph?	Notes/References for Other Palatability factors	Hits (Genus)	Range	Mode	Median	Mean	Std. Dev.	Notes (rRNA copy # search)
Actinobacteria	Corynebacteriaceae	4	0	positive	* Gupta et al 2011 - Origin of diderm bacteria - antibiotic selection pressure rather than endosymbiosis	Probably Not	No		16	1 to 2	1	1	1.3	0.5
Actinobacteria	Euzebyaceae [N]	2	0	positive	* Gupta et al 2011 - Origin of diderm bacteria - antibiotic selection pressure rather than endosymbiosis	Probably Not	No		16	1 to 2	1	1	1.3	0.5	didn't find "bacterium K22" when I searched Acidobacteriaceae, so I just used all of the Acidobacteriaceae
Actinobacteria	Nocardiaceae [N]	4	0	positive	* Gupta et al 2011 - Origin of diderm bacteria - antibiotic selection pressure rather than endosymbiosis	Probably Not	No		NA	NA	NA	NA	NA	NA	not found in rrndb
Actinobacteria	Sanguibacteraceae	4	0	positive	* Gupta et al 2011 - Origin of diderm bacteria - antibiotic selection pressure rather than endosymbiosis	Probably Not	No		NA	NA	NA	NA	NA	NA
Actinobacteria	Streptosporangiaceae [N]	5.5	0	positive	* Gupta et al 2011 - Origin of diderm bacteria - antibiotic selection pressure rather than endosymbiosis	Probably Not	No		1	1 to 1	1	1	1	0	None for 480-2, values are for Solirubrobacterales
Actinobacteria	Thermomonosporaceae [N]	5	0	positive	* Gupta et al 2011 - Origin of diderm bacteria - antibiotic selection pressure rather than endosymbiosis	Probably Not	No		NA	NA	NA	NA	NA	NA	not found in rrndb
Actinobacteria	Tsukamurellaceae [N]	2	0	positive	* Gupta et al 2011 - Origin of diderm bacteria - antibiotic selection pressure rather than endosymbiosis	Probably Not	No		193	3 to 7	4	4	4.4	0.8
Chloroflexi	Anaerolineaceae	2	0	positive	* Gupta et al 2011 - Origin of diderm bacteria - antibiotic selection pressure rather than endosymbiosis	Probably Not	No		1	2 to 2	2	2	2	0
Chloroflexi	Chloroflexi Incertae Sedis [N]	1	0	positive	* Gupta et al 2011 - Origin of diderm bacteria - antibiotic selection pressure rather than endosymbiosis	Probably Not	No		NA	NA	NA	NA	NA	NA	not found in rrndb
Deinococcus-Thermus	Thermaceae	2	0	positive	didermal, but thick cell wall similar to gram (+)s	Probably Not	No		83	3 to 6	4	4	3.9	0.7
Deinococcus-Thermus	Trueperaceae [N]	2	0	positive	didermal, but thick cell wall similar to gram (+)s	Probably Not	No		1	4 to 4	4	4	4	0
Firmicutes	Clostridiaceae	9	0	positive	* Gupta et al 2011 - Origin of diderm bacteria - antibiotic selection pressure rather than endosymbiosis	Probably Not	No		2	5 to 6	NA	5.5	5.5	0.5
Firmicutes	Planococcaceae	9	0	positive	* Gupta et al 2011 - Origin of diderm bacteria - antibiotic selection pressure rather than endosymbiosis	Probably Not	No		NA	NA	NA	NA	NA	NA	not found in rrndb
Firmicutes	Ruminococcaceae	4	0	positive	* Gupta et al 2011 - Origin of diderm bacteria - antibiotic selection pressure rather than endosymbiosis	Probably Not	No		2	4 to 6	NA	5	5	1
Firmicutes	Veillonellaceae	5	0	positive	* Gupta et al 2011 - Origin of diderm bacteria - antibiotic selection pressure rather than endosymbiosis	Probably Not	No		2	2 to 2	2	2	2	0
Acidobacteria	Acidobacteriaceae	1	1	negative	* Gupta et al 2011 - Origin of diderm bacteria - antibiotic selection pressure rather than endosymbiosis	No	No		566	1 to 7	1	2	2.6	1.7
Bacteroidetes	Cryomorphaceae	2	1	negative	* Gupta et al 2011 - Origin of diderm bacteria - antibiotic selection pressure rather than endosymbiosis	Probably Not	No		123	2019-05-11	6	6	6.3	0.8
Bacteroidetes	Rhodothermaceae [N]	1	1	negative	* Gupta et al 2011 - Origin of diderm bacteria - antibiotic selection pressure rather than endosymbiosis	Probably Not	No		NA	NA	NA	NA	NA	NA	not found in rrndb
Bacteroidetes	Sphingobacteriaceae [N]	4	1	negative	* Gupta et al 2011 - Origin of diderm bacteria - antibiotic selection pressure rather than endosymbiosis	Probably Not	No		1	2 to 2	2	2	2	0
Proteobacteria	Alcaligenaceae	3	1	negative	* Gupta et al 2011 - Origin of diderm bacteria - antibiotic selection pressure rather than endosymbiosis	No	No		12	1 to 1	1	1	1	0
Proteobacteria	Alteromonadaceae	5	1	negative	* Gupta et al 2011 - Origin of diderm bacteria - antibiotic selection pressure rather than endosymbiosis	No	No		16	2 to 8	4	4	4.7	1.7
Proteobacteria	Beijerinckiaceae	2.5	1	negative	* Gupta et al 2011 - Origin of diderm bacteria - antibiotic selection pressure rather than endosymbiosis	No	No		41	1 to 8	3	3	3	1.2
Proteobacteria	Caulobacteraceae	2	1	negative	* Gupta et al 2011 - Origin of diderm bacteria - antibiotic selection pressure rather than endosymbiosis	No	No		223	1 to 13	3	3	3.3	1.9
Proteobacteria	Desulfuromonadaceae	2.5	1	negative	* Gupta et al 2011 - Origin of diderm bacteria - antibiotic selection pressure rather than endosymbiosis	No	No		63	1 to 4	2	2	1.8	0.5
Proteobacteria	Desulfuromonadales	2	1	negative	* Gupta et al 2011 - Origin of diderm bacteria - antibiotic selection pressure rather than endosymbiosis	No	No		15	1 to 3	2	2	1.8	0.5
Proteobacteria	Geobacteraceae [N]	2	1	negative	* Gupta et al 2011 - Origin of diderm bacteria - antibiotic selection pressure rather than endosymbiosis	No	No		5	1 to 3	2	2	1.8	0.5
Proteobacteria	Hyphomicrobiaceae	2	1	negative	* Gupta et al 2011 - Origin of diderm bacteria - antibiotic selection pressure rather than endosymbiosis	No	No		3	1 to 2	2	2	1.7	0.5
Proteobacteria	Methylocystaceae	2	1	negative	* Gupta et al 2011 - Origin of diderm bacteria - antibiotic selection pressure rather than endosymbiosis	No	No		2	2 to 2	2	2	2	0	didn't find Ellin6505" when I searched Thermomicrobia, so I just used all of the Thermomicrobia
Proteobacteria	Moraxellaceae	6	1	negative	* Gupta et al 2011 - Origin of diderm bacteria - antibiotic selection pressure rather than endosymbiosis	No	No		38	1 to 3	1	1	1.3	0.6
Proteobacteria	Oxalobacteraceae [N]	3	1	negative	* Gupta et al 2011 - Origin of diderm bacteria - antibiotic selection pressure rather than endosymbiosis	No	No		NA	NA	NA	NA	NA	NA	Dehalococcoidetes not found in rrndb
Proteobacteria	Polyangiaceae	4	1	negative	* Gupta et al 2011 - Origin of diderm bacteria - antibiotic selection pressure rather than endosymbiosis	No	No		NA	NA	NA	NA	NA	NA	not found in rrndb
Proteobacteria	Rhodocyclaceae	3	1	negative	* Gupta et al 2011 - Origin of diderm bacteria - antibiotic selection pressure rather than endosymbiosis	No	No		NA	NA	NA	NA	NA	NA	not found in rrndb
Proteobacteria	wr0007 (Rhodospirillales)	5	1	negative	* Gupta et al 2011 - Origin of diderm bacteria - antibiotic selection pressure rather than endosymbiosis	No	Unknown (No)		NA	NA	NA	NA	NA	NA
Proteobacteria	Xanthobacteraceae	2	1	negative	* Gupta et al 2011 - Origin of diderm bacteria - antibiotic selection pressure rather than endosymbiosis	Few	No		2	2 to 2	2	2	2	0	Thermomicrobia
Verrucomicrobia	Opitutaceae	1	1	negative	* Gupta et al 2011 - Origin of diderm bacteria - antibiotic selection pressure rather than endosymbiosis	Probably Not	No		15	1 to 4	2	2	2.5	0.8	wikispecies lists subsection III as the same as oscillatoriales, needs double checking in the actual literature, but these values are for the order oscillatoriales
Chlorobi	Chlorobiaceae	2	2	negative	* Gupta et al 2011 - Origin of diderm bacteria - antibiotic selection pressure rather than endosymbiosis	Unsure	Yes		131	1 to 6	2	2	2.6	1.2
Proteobacteria	Burkholderiaceae	4	2	negative	* Gupta et al 2011 - Origin of diderm bacteria - antibiotic selection pressure rather than endosymbiosis	Some	No		32	1 to 3	2	2	1.6	0.6
Proteobacteria	Pseudomonadaceae	4	2	negative	* Gupta et al 2011 - Origin of diderm bacteria - antibiotic selection pressure rather than endosymbiosis	Some	No		1	2 to 2	2	2	2	0
Proteobacteria	Rhizobiaceae	3	2	negative	* Gupta et al 2011 - Origin of diderm bacteria - antibiotic selection pressure rather than endosymbiosis	Many/Most	No		137	1 to 16	9	9	8.8	2.9
Proteobacteria	Rhodospirillaceae	4	2	negative	* Gupta et al 2011 - Origin of diderm bacteria - antibiotic selection pressure rather than endosymbiosis	No	Yes		26	7 to 12	9	9	9.3	1.4
Acidobacteria	Acidobacteriaceae_bacterium_K22	1	NA	negative	* Gupta et al 2011 - Origin of diderm bacteria - antibiotic selection pressure rather than endosymbiosis	No	No		11	2 to 6	6	4	4.3	1.4
Acidobacteria	Order_incertae sedis	NA	NA	negative	* Gupta et al 2011 - Origin of diderm bacteria - antibiotic selection pressure rather than endosymbiosis	No	No		894	1 to 11	6	5	5.3	1.3
Acidobacteria	Ud. Candidatus_Solibacter	NA	NA	negative	* Gupta et al 2011 - Origin of diderm bacteria - antibiotic selection pressure rather than endosymbiosis	No	No		12	4 to 7	4	5	5.3	1.2
Armatimonadetes	Chthonomonadaceae	NA	NA	negative	*Lee et al 2011 - Chthonomonas calidirosea gen. nov., sp. nov., ...	Probably Not	No		15	1 to 8	2	2	2.7	1.8
Bacteroidetes	Ud. Cytophagia	3	NA	negative	* Gupta et al 2011 - Origin of diderm bacteria - antibiotic selection pressure rather than endosymbiosis	Probably Not	No		21	1 to 8	1	2	2.4	1.6	Planctomycetes
Bacteroidetes	Ud. Flavobacteriales	3	NA	negative	* Gupta et al 2011 - Origin of diderm bacteria - antibiotic selection pressure rather than endosymbiosis	Probably Not	No	Not Rhizobia - https://www.rhizobia.co.nz/taxonomy/rhizobia	446	2 to 5	3	3	3	0.2
Chlamydiae	Ud. Chlamydiales	2	NA	negative	* Gupta et al 2011 - Origin of diderm bacteria - antibiotic selection pressure rather than endosymbiosis	Probably Not	No	Not Rhizobia - https://www.rhizobia.co.nz/taxonomy/rhizobia	81	1 to 12	5	5	6.2	2.4
Chlorobi	Ud. Chlorobi	2	NA	negative	* Gupta et al 2011 - Origin of diderm bacteria - antibiotic selection pressure rather than endosymbiosis	Unsure	Unknown (No)	Not Rhizobia - https://www.rhizobia.co.nz/taxonomy/rhizobia	2	2 to 3	NA	2.5	2.5	0.5
Planctomycetes	Ud. Planctomycetales	2	NA	negative	* Gupta et al 2011 - Origin of diderm bacteria - antibiotic selection pressure rather than endosymbiosis	Probably Not	No	Potential Rhizobia (supposedly can't fix nitrogen without plant host) - 1/ Zahran " Rhizobium-legume symbiosis and nitrogen fixation under severe conditions and in an arid climate"; https://www.rhizobia.co.nz/taxonomy/rhizobia	334	1 to 7	4	4	4.4	1.3
Planctomycetes	Ud. Planctomycetes	2	NA	negative	* Gupta et al 2011 - Origin of diderm bacteria - antibiotic selection pressure rather than endosymbiosis	Probably Not	No	Not Rhizobia - https://www.rhizobia.co.nz/taxonomy/rhizobia	NA	NA	NA	NA	NA	NA	not found in rrndb
Proteobacteria	Candidatus_Alysiosphaera	NA	NA	negative	* Gupta et al 2011 - Origin of diderm bacteria - antibiotic selection pressure rather than endosymbiosis	No	No	Not Rhizobia - https://www.rhizobia.co.nz/taxonomy/rhizobia	20	1 to 3	2	2	1.9	0.4
Proteobacteria	GR-WP33-58 (Desulfuromonadales)	2	NA	negative	* Gupta et al 2011 - Origin of diderm bacteria - antibiotic selection pressure rather than endosymbiosis	No	No	Not Rhizobia - https://www.rhizobia.co.nz/taxonomy/rhizobia	6	2 to 4	2	2.5	2.8	0.9
Proteobacteria	Incertae Sedis (Rhodospirillales)	5	NA	negative	* Gupta et al 2011 - Origin of diderm bacteria - antibiotic selection pressure rather than endosymbiosis	No	Unknown (No)	Not Rhizobia - https://www.rhizobia.co.nz/taxonomy/rhizobia	18	2 to 2	2	2	2.7	0.9
Proteobacteria	Ud. Deltaproteobacteria	3	NA	negative	* Gupta et al 2011 - Origin of diderm bacteria - antibiotic selection pressure rather than endosymbiosis	No	No	Not Rhizobia - https://www.rhizobia.co.nz/taxonomy/rhizobia	12	2 to 4	2	2	2.7	0.8
Proteobacteria	Ud. Desulfovibrionales	3	NA	negative	* Gupta et al 2011 - Origin of diderm bacteria - antibiotic selection pressure rather than endosymbiosis	No	No	Not Rhizobia - https://www.rhizobia.co.nz/taxonomy/rhizobia	18	2 o 4	2	2	2.7	0.9	didn't find "GR-WP33-58" when I searched Desulfuromonadales, so I just used all of the Desulfuromonadales
Proteobacteria	Ud. Rhodospirillales	5	NA	negative	* Gupta et al 2011 - Origin of diderm bacteria - antibiotic selection pressure rather than endosymbiosis	No	Unknown (No)	Not Rhizobia - https://www.rhizobia.co.nz/taxonomy/rhizobia	16	1 to 3	1	2	1.8	0.8
Proteobacteria	Ud. Xanthomonadales	2	NA	negative	* Gupta et al 2011 - Origin of diderm bacteria - antibiotic selection pressure rather than endosymbiosis	No	No	Not Rhizobia - https://www.rhizobia.co.nz/taxonomy/rhizobia	91	1 to 10	5	5	4.4	1.9
Verrucomicrobia	Verrucomicrobiaceae	NA	NA	negative	* Gupta et al 2011 - Origin of diderm bacteria - antibiotic selection pressure rather than endosymbiosis	Probably Not	No	Not Rhizobia - https://www.rhizobia.co.nz/taxonomy/rhizobia	3	1 to 3	NA	2	2	0.8
Verrucomicrobia	Ud. Chthoniobacterales	1	NA	negative	* Gupta et al 2011 - Origin of diderm bacteria - antibiotic selection pressure rather than endosymbiosis	Probably Not	No	Not Rhizobia - https://www.rhizobia.co.nz/taxonomy/rhizobia	208	1 to 7	6	6	5.8	1
Cyanobacteria	Subsection III (Cyanobacteria)	2	NA	negative	didermal, but similar to gram (+)s in other respects. See Hoicyzk and Hansel 2000 - Cyanobacterial Cell Walls …	Maybe	Yes	Not Rhizobia - https://www.rhizobia.co.nz/taxonomy/rhizobia	31	1 to 10	3	3	4.3	2.5
Cyanobacteria	Ud. Cyanobacteria	2	NA	negative	didermal, but similar to gram (+)s in other respects. See Hoicyzk and Hansel 2000 - Cyanobacterial Cell Walls …	Maybe	Yes	Not Rhizobia - https://www.rhizobia.co.nz/taxonomy/rhizobia	4	3 to 4	4	4	3.8	0.4
Actinobacteria	480-2 (Solirubrobacterales)	1	NA	positive	* Gupta et al 2011 - Origin of diderm bacteria - antibiotic selection pressure rather than endosymbiosis	Probably Not	No	Not Rhizobia - https://www.rhizobia.co.nz/taxonomy/rhizobia	371	1 to 9	4	4	4.9	1.2
Actinobacteria	Actinospicaceae	NA	NA	positive	* Gupta et al 2011 - Origin of diderm bacteria - antibiotic selection pressure rather than endosymbiosis	Probably Not	No	Potential Rhizobia	165	1 to 6	3	3	2.7	0.9
Actinobacteria	Nitriliruptoraceae	NA	NA	positive	* Gupta et al 2011 - Origin of diderm bacteria - antibiotic selection pressure rather than endosymbiosis	Probably Not	No	Not Rhizobia - https://www.rhizobia.co.nz/taxonomy/rhizobia	3	2 to 4	NA	3	3	0.8
Actinobacteria	Thermoleophilaceae	NA	NA	positive	* Gupta et al 2011 - Origin of diderm bacteria - antibiotic selection pressure rather than endosymbiosis	Probably Not	No	Not Rhizobia - https://www.rhizobia.co.nz/taxonomy/rhizobia	28	1 to 10	NA	4	4.8	3
Actinobacteria	Ud. Corynebacteriales	2	NA	positive	* Gupta et al 2011 - Origin of diderm bacteria - antibiotic selection pressure rather than endosymbiosis	Probably Not	No	Not Rhizobia - https://www.rhizobia.co.nz/taxonomy/rhizobia	85	1 to 7	2	3	2.9	1.3
Actinobacteria	Ud. Streptomycetales	6	NA	positive	* Gupta et al 2011 - Origin of diderm bacteria - antibiotic selection pressure rather than endosymbiosis	Probably Not	No	Not Rhizobia - https://www.rhizobia.co.nz/taxonomy/rhizobia	22	1 to 7	2	3	3.2	1.4	Desulfovibrionales
Chloroflexi	bacterium_Ellin6505 (Thermomicrobia)	2	NA	positive	* Gupta et al 2011 - Origin of diderm bacteria - antibiotic selection pressure rather than endosymbiosis	Probably Not	No	Not Rhizobia - https://www.rhizobia.co.nz/taxonomy/rhizobia	91	1 to 10	5	5	4.4	1.9
Chloroflexi	Dehalococcoidetes Incertae Sedis	NA	NA	positive	* Gupta et al 2011 - Origin of diderm bacteria - antibiotic selection pressure rather than endosymbiosis	Probably Not	No	Not Rhizobia - https://www.rhizobia.co.nz/taxonomy/rhizobia	210	1 to 4	2	2	2.2	0.6
Chloroflexi	Ktedonobacterales	NA	NA	positive	* Gupta et al 2011 - Origin of diderm bacteria - antibiotic selection pressure rather than endosymbiosis	Probably Not	No	Not Rhizobia - https://www.rhizobia.co.nz/taxonomy/rhizobia	91	1 to 10	5	5	4.4	1.9	None for wr0007, values are for Rhodospirillales
Chloroflexi	Thermosporotrichaceae	NA	NA	positive	* Gupta et al 2011 - Origin of diderm bacteria - antibiotic selection pressure rather than endosymbiosis	Probably Not	No	Potential Rhizobia	3	1 to 3	NA	2	2	0.8
Chloroflexi	Ud. Anaerolineales	NA	NA	positive	* Gupta et al 2011 - Origin of diderm bacteria - antibiotic selection pressure rather than endosymbiosis	Probably Not	No		3	1 to 1	1	1	1	0
Chloroflexi	Ud. Thermomicrobia	2	NA	positive	* Gupta et al 2011 - Origin of diderm bacteria - antibiotic selection pressure rather than endosymbiosis	Probably Not	No		NA	NA	NA	NA	NA	NA	not found in rrndb (other verrucomicrobia are, but none of the genera listed belong to Verrucomicrobiaceae (I used wikispecies as a reference for this))
Firmicutes	Ud. Lactobacillales	5	NA	positive	* Gupta et al 2011 - Origin of diderm bacteria - antibiotic selection pressure rather than endosymbiosis	Probably Not	No		1	1 to 1	1	1	1	0		`

## Sheet: TblS5_KendallTauTest
Table S5 - Results of Kendall's tau tests of correlation. The dependent variables are the richness of phagotrophic protists (genus and phylum) positively and negatively associated with bacterial families in the co-occurrence network analysis. The independent variables are the palatability scores and rRNA copy number of bacterial families. Correlations were evaluated at both the protist genus and …
			Protist Richness
		Association Type	Genus			Phylum
			τb	p	N	τb	p	N
	Palatability score	Pos.	0.333	0.602	3	0.816	0.221	3
		Neg.	-0.333	0.602	3	-0.816	0.221	3
	rRNA copy Number	Pos.	-0.284	0.139	17	-0.238	0.223	17
		Neg.	-0.376	0.058	17	-0.362	0.071	17
